# Supplementary material for: Stomata variation in the process of polyploidization in Chinese chive (Allium tuberosum)
Source: BMC Plant Biol. 2023 Nov 28;23:595. doi: 10.1186/s12870-023-04615-y (PMC10683207; doi:10.1186/s12870-023-04615-y)
Supplement: Supplementary file 1 — Additional file 1. Chloroplast number of guard cells in different ploidy levels of Chinese chives. [file 12870_2023_4615_MOESM1_ESM.xlsx]

## Sheet: Sheet1
name	number
diploid	42
diploid	37			Comparison of the chloroplast number in GCs in Chinese chives with different ploidy levels
diploid	45			Different ploidy cultivars	Number of examined	Std. Deviation	Min	Max	Subset for alpha=0.05
diploid	48								1	2	3	4
diploid	54			Diploid	160	6.42	32	60	44.64
diploid	42			Triploid	293	4.8	24	59	45.84
diploid	47			Tetraploid	166	5.64	32	66		51.57
diploid	36			Pseudo-pentaploid	178	7.82	54	94			72.57
diploid	46			Pseudo-hexaploid	221	14.04	53	128				90.23
diploid	37			Total	1018	20.08	24	128	Sig.=	Sig.=	Sig.=	Sig.=
diploid	49								0.164	1	1	1
diploid	48
diploid	50
diploid	49
diploid	50
diploid	58
diploid	59
diploid	60
diploid	53
diploid	39
diploid	36
diploid	42
diploid	55
diploid	60
diploid	37
diploid	37
diploid	37
diploid	40
diploid	44
diploid	48
diploid	49
diploid	47
diploid	46
diploid	49
diploid	52
diploid	51
diploid	51
diploid	51
diploid	47
diploid	39
diploid	42
diploid	53
diploid	46
diploid	47
diploid	41
diploid	52
diploid	42
diploid	44
diploid	50
diploid	46
diploid	55
diploid	56
diploid	48
diploid	52
diploid	52
diploid	53
diploid	52
diploid	43
diploid	46
diploid	49
diploid	46
diploid	51
diploid	60
diploid	43
diploid	49
diploid	57
diploid	56
diploid	46
diploid	44
diploid	50
diploid	47
diploid	45
diploid	51
diploid	44
diploid	50
diploid	42
diploid	46
diploid	51
diploid	55
diploid	50
diploid	40
diploid	45
diploid	57
diploid	47
diploid	46
diploid	41
diploid	44
diploid	43
diploid	41
diploid	53
diploid	51
diploid	51
diploid	48
diploid	51
diploid	43
diploid	42
diploid	42
diploid	47
diploid	36
diploid	43
diploid	45
diploid	48
diploid	42
diploid	44
diploid	45
diploid	50
diploid	50
diploid	43
diploid	39
diploid	36
diploid	36
diploid	33
diploid	34
diploid	45
diploid	40
diploid	41
diploid	40
diploid	43
diploid	45
diploid	44
diploid	39
diploid	41
diploid	40
diploid	36
diploid	40
diploid	41
diploid	33
diploid	41
diploid	37
diploid	34
diploid	35
diploid	39
diploid	36
diploid	48
diploid	46
diploid	37
diploid	37
diploid	39
diploid	44
diploid	41
diploid	36
diploid	33
diploid	35
diploid	39
diploid	35
diploid	38
diploid	42
diploid	37
diploid	49
diploid	44
diploid	35
diploid	43
diploid	32
diploid	42
diploid	36
diploid	48
diploid	39
diploid	38
diploid	43
diploid	41
triploid	46
triploid	41
triploid	48
triploid	42
triploid	47
triploid	40
triploid	44
triploid	53
triploid	44
triploid	46
triploid	41
triploid	46
triploid	41
triploid	38
triploid	49
triploid	42
triploid	39
triploid	39
triploid	41
triploid	41
triploid	42
triploid	45
triploid	45
triploid	46
triploid	51
triploid	38
triploid	47
triploid	43
triploid	34
triploid	44
triploid	35
triploid	36
triploid	42
triploid	46
triploid	37
triploid	48
triploid	44
triploid	52
triploid	41
triploid	44
triploid	43
triploid	44
triploid	49
triploid	42
triploid	51
triploid	48
triploid	49
triploid	48
triploid	47
triploid	38
triploid	43
triploid	44
triploid	46
triploid	41
triploid	49
triploid	44
triploid	45
triploid	44
triploid	40
triploid	40
triploid	46
triploid	41
triploid	51
triploid	43
triploid	42
triploid	40
triploid	43
triploid	46
triploid	45
triploid	40
triploid	42
triploid	46
triploid	45
triploid	36
triploid	42
triploid	40
triploid	49
triploid	49
triploid	46
triploid	53
triploid	46
triploid	46
triploid	52
triploid	52
triploid	56
triploid	49
triploid	39
triploid	46
triploid	44
triploid	44
triploid	44
triploid	47
triploid	46
triploid	45
triploid	48
triploid	52
triploid	47
triploid	49
triploid	34
triploid	43
triploid	52
triploid	47
triploid	52
triploid	38
triploid	47
triploid	43
triploid	45
triploid	56
triploid	34
triploid	48
triploid	48
triploid	51
triploid	53
triploid	49
triploid	46
triploid	51
triploid	41
triploid	51
triploid	49
triploid	53
triploid	50
triploid	51
triploid	50
triploid	46
triploid	49
triploid	51
triploid	53
triploid	52
triploid	39
triploid	50
triploid	49
triploid	49
triploid	48
triploid	45
triploid	48
triploid	48
triploid	50
triploid	47
triploid	51
triploid	54
triploid	42
triploid	40
triploid	53
triploid	41
triploid	40
triploid	40
triploid	51
triploid	45
triploid	52
triploid	52
triploid	52
triploid	47
triploid	37
triploid	49
triploid	45
triploid	51
triploid	50
triploid	48
triploid	49
triploid	44
triploid	43
triploid	45
triploid	50
triploid	48
triploid	46
triploid	46
triploid	50
triploid	53
triploid	52
triploid	47
triploid	44
triploid	53
triploid	48
triploid	43
triploid	42
triploid	51
triploid	55
triploid	45
triploid	43
triploid	49
triploid	53
triploid	49
triploid	49
triploid	49
triploid	49
triploid	42
triploid	47
triploid	49
triploid	41
triploid	42
triploid	47
triploid	45
triploid	42
triploid	47
triploid	50
triploid	45
triploid	43
triploid	42
triploid	24
triploid	39
triploid	48
triploid	54
triploid	52
triploid	52
triploid	48
triploid	57
triploid	49
triploid	34
triploid	50
triploid	42
triploid	42
triploid	43
triploid	45
triploid	45
triploid	59
triploid	47
triploid	46
triploid	45
triploid	46
triploid	50
triploid	49
triploid	47
triploid	49
triploid	56
triploid	40
triploid	45
triploid	45
triploid	56
triploid	55
triploid	48
triploid	51
triploid	48
triploid	49
triploid	50
triploid	47
triploid	44
triploid	39
triploid	46
triploid	46
triploid	41
triploid	40
triploid	44
triploid	35
triploid	41
triploid	48
triploid	48
triploid	42
triploid	49
triploid	47
triploid	48
triploid	43
triploid	39
triploid	54
triploid	46
triploid	39
triploid	43
triploid	44
triploid	42
triploid	44
triploid	42
triploid	40
triploid	39
triploid	47
triploid	44
triploid	44
triploid	41
triploid	50
triploid	43
triploid	50
triploid	47
triploid	50
triploid	46
triploid	54
triploid	44
triploid	42
triploid	43
triploid	48
triploid	47
triploid	44
triploid	39
triploid	49
triploid	49
triploid	41
triploid	50
triploid	46
triploid	46
triploid	43
triploid	47
triploid	45
triploid	47
triploid	45
triploid	44
triploid	47
tetraploid	57
tetraploid	53
tetraploid	60
tetraploid	53
tetraploid	50
tetraploid	48
tetraploid	48
tetraploid	53
tetraploid	57
tetraploid	66
tetraploid	64
tetraploid	54
tetraploid	54
tetraploid	50
tetraploid	58
tetraploid	50
tetraploid	48
tetraploid	56
tetraploid	64
tetraploid	61
tetraploid	59
tetraploid	63
tetraploid	51
tetraploid	59
tetraploid	45
tetraploid	51
tetraploid	56
tetraploid	54
tetraploid	60
tetraploid	55
tetraploid	51
tetraploid	54
tetraploid	58
tetraploid	52
tetraploid	46
tetraploid	52
tetraploid	32
tetraploid	37
tetraploid	50
tetraploid	49
tetraploid	51
tetraploid	52
tetraploid	53
tetraploid	43
tetraploid	52
tetraploid	47
tetraploid	49
tetraploid	44
tetraploid	50
tetraploid	49
tetraploid	49
tetraploid	51
tetraploid	49
tetraploid	54
tetraploid	44
tetraploid	59
tetraploid	44
tetraploid	49
tetraploid	55
tetraploid	42
tetraploid	48
tetraploid	44
tetraploid	46
tetraploid	56
tetraploid	44
tetraploid	52
tetraploid	50
tetraploid	46
tetraploid	47
tetraploid	54
tetraploid	42
tetraploid	43
tetraploid	45
tetraploid	45
tetraploid	49
tetraploid	52
tetraploid	49
tetraploid	48
tetraploid	52
tetraploid	57
tetraploid	45
tetraploid	42
tetraploid	55
tetraploid	47
tetraploid	43
tetraploid	48
tetraploid	50
tetraploid	57
tetraploid	56
tetraploid	59
tetraploid	57
tetraploid	56
tetraploid	56
tetraploid	59
tetraploid	58
tetraploid	52
tetraploid	52
tetraploid	56
tetraploid	52
tetraploid	66
tetraploid	66
tetraploid	55
tetraploid	46
tetraploid	46
tetraploid	41
tetraploid	50
tetraploid	50
tetraploid	56
tetraploid	45
tetraploid	43
tetraploid	51
tetraploid	50
tetraploid	53
tetraploid	57
tetraploid	51
tetraploid	50
tetraploid	51
tetraploid	55
tetraploid	46
tetraploid	52
tetraploid	60
tetraploid	56
tetraploid	50
tetraploid	51
tetraploid	46
tetraploid	54
tetraploid	54
tetraploid	57
tetraploid	46
tetraploid	43
tetraploid	51
tetraploid	51
tetraploid	44
tetraploid	50
tetraploid	52
tetraploid	47
tetraploid	51
tetraploid	50
tetraploid	50
tetraploid	44
tetraploid	49
tetraploid	54
tetraploid	48
tetraploid	47
tetraploid	48
tetraploid	46
tetraploid	59
tetraploid	50
tetraploid	58
tetraploid	54
tetraploid	51
tetraploid	57
tetraploid	52
tetraploid	49
tetraploid	57
tetraploid	57
tetraploid	52
tetraploid	50
tetraploid	51
tetraploid	59
tetraploid	57
tetraploid	60
tetraploid	50
tetraploid	53
tetraploid	55
tetraploid	58
pentaploid	61
pentaploid	72
pentaploid	69
pentaploid	76
pentaploid	60
pentaploid	67
pentaploid	76
pentaploid	62
pentaploid	67
pentaploid	67
pentaploid	64
pentaploid	76
pentaploid	70
pentaploid	69
pentaploid	58
pentaploid	75
pentaploid	65
pentaploid	65
pentaploid	59
pentaploid	57
pentaploid	60
pentaploid	81
pentaploid	65
pentaploid	75
pentaploid	71
pentaploid	63
pentaploid	60
pentaploid	61
pentaploid	63
pentaploid	66
pentaploid	74
pentaploid	70
pentaploid	69
pentaploid	75
pentaploid	62
pentaploid	69
pentaploid	54
pentaploid	72
pentaploid	74
pentaploid	63
pentaploid	61
pentaploid	60
pentaploid	68
pentaploid	67
pentaploid	60
pentaploid	66
pentaploid	60
pentaploid	80
pentaploid	67
pentaploid	59
pentaploid	69
pentaploid	71
pentaploid	70
pentaploid	66
pentaploid	66
pentaploid	63
pentaploid	69
pentaploid	71
pentaploid	66
pentaploid	68
pentaploid	70
pentaploid	78
pentaploid	65
pentaploid	54
pentaploid	80
pentaploid	64
pentaploid	82
pentaploid	82
pentaploid	72
pentaploid	80
pentaploid	82
pentaploid	94
pentaploid	82
pentaploid	84
pentaploid	93
pentaploid	79
pentaploid	79
pentaploid	82
pentaploid	78
pentaploid	68
pentaploid	85
pentaploid	76
pentaploid	74
pentaploid	75
pentaploid	75
pentaploid	85
pentaploid	78
pentaploid	79
pentaploid	64
pentaploid	88
pentaploid	76
pentaploid	81
pentaploid	71
pentaploid	75
pentaploid	81
pentaploid	66
pentaploid	82
pentaploid	82
pentaploid	81
pentaploid	77
pentaploid	75
pentaploid	76
pentaploid	84
pentaploid	73
pentaploid	64
pentaploid	75
pentaploid	83
pentaploid	69
pentaploid	79
pentaploid	70
pentaploid	76
pentaploid	61
pentaploid	77
pentaploid	85
pentaploid	79
pentaploid	83
pentaploid	79
pentaploid	70
pentaploid	83
pentaploid	87
pentaploid	69
pentaploid	78
pentaploid	77
pentaploid	65
pentaploid	75
pentaploid	70
pentaploid	82
pentaploid	69
pentaploid	78
pentaploid	70
pentaploid	71
pentaploid	68
pentaploid	73
pentaploid	80
pentaploid	75
pentaploid	77
pentaploid	72
pentaploid	74
pentaploid	67
pentaploid	75
pentaploid	77
pentaploid	71
pentaploid	71
pentaploid	77
pentaploid	67
pentaploid	65
pentaploid	76
pentaploid	72
pentaploid	75
pentaploid	75
pentaploid	82
pentaploid	83
pentaploid	67
pentaploid	70
pentaploid	78
pentaploid	73
pentaploid	73
pentaploid	69
pentaploid	68
pentaploid	78
pentaploid	78
pentaploid	78
pentaploid	74
pentaploid	84
pentaploid	81
pentaploid	75
pentaploid	68
pentaploid	84
pentaploid	72
pentaploid	84
pentaploid	67
pentaploid	73
pentaploid	78
pentaploid	80
pentaploid	87
pentaploid	56
pentaploid	64
pentaploid	67
hexaploid	76
hexaploid	68
hexaploid	74
hexaploid	77
hexaploid	67
hexaploid	70
hexaploid	80
hexaploid	68
hexaploid	82
hexaploid	77
hexaploid	69
hexaploid	86
hexaploid	70
hexaploid	76
hexaploid	73
hexaploid	79
hexaploid	73
hexaploid	74
hexaploid	75
hexaploid	77
hexaploid	82
hexaploid	80
hexaploid	74
hexaploid	82
hexaploid	76
hexaploid	74
hexaploid	78
hexaploid	75
hexaploid	67
hexaploid	82
hexaploid	91
hexaploid	83
hexaploid	72
hexaploid	78
hexaploid	66
hexaploid	81
hexaploid	68
hexaploid	76
hexaploid	68
hexaploid	65
hexaploid	83
hexaploid	76
hexaploid	68
hexaploid	75
hexaploid	83
hexaploid	83
hexaploid	79
hexaploid	77
hexaploid	75
hexaploid	78
hexaploid	74
hexaploid	75
hexaploid	79
hexaploid	66
hexaploid	81
hexaploid	91
hexaploid	74
hexaploid	90
hexaploid	81
hexaploid	79
hexaploid	80
hexaploid	94
hexaploid	93
hexaploid	84
hexaploid	92
hexaploid	53
hexaploid	103
hexaploid	103
hexaploid	97
hexaploid	75
hexaploid	84
hexaploid	68
hexaploid	77
hexaploid	87
hexaploid	67
hexaploid	95
hexaploid	104
hexaploid	94
hexaploid	99
hexaploid	79
hexaploid	76
hexaploid	100
hexaploid	95
hexaploid	86
hexaploid	96
hexaploid	82
hexaploid	82
hexaploid	96
hexaploid	77
hexaploid	78
hexaploid	87
hexaploid	81
hexaploid	85
hexaploid	81
hexaploid	83
hexaploid	72
hexaploid	86
hexaploid	92
hexaploid	94
hexaploid	95
hexaploid	87
hexaploid	86
hexaploid	98
hexaploid	74
hexaploid	87
hexaploid	96
hexaploid	91
hexaploid	86
hexaploid	78
hexaploid	84
hexaploid	101
hexaploid	98
hexaploid	92
hexaploid	86
hexaploid	84
hexaploid	91
hexaploid	105
hexaploid	93
hexaploid	91
hexaploid	81
hexaploid	89
hexaploid	80
hexaploid	80
hexaploid	81
hexaploid	89
hexaploid	90
hexaploid	88
hexaploid	88
hexaploid	88
hexaploid	92
hexaploid	96
hexaploid	89
hexaploid	92
hexaploid	84
hexaploid	91
hexaploid	94
hexaploid	96
hexaploid	90
hexaploid	94
hexaploid	98
hexaploid	92
hexaploid	73
hexaploid	86
hexaploid	113
hexaploid	109
hexaploid	101
hexaploid	102
hexaploid	113
hexaploid	95
hexaploid	88
hexaploid	101
hexaploid	86
hexaploid	96
hexaploid	96
hexaploid	97
hexaploid	107
hexaploid	106
hexaploid	108
hexaploid	118
hexaploid	105
hexaploid	104
hexaploid	105
hexaploid	92
hexaploid	102
hexaploid	118
hexaploid	113
hexaploid	124
hexaploid	128
hexaploid	122
hexaploid	106
hexaploid	112
hexaploid	111
hexaploid	116
hexaploid	111
hexaploid	109
hexaploid	106
hexaploid	98
hexaploid	98
hexaploid	101
hexaploid	111
hexaploid	104
hexaploid	99
hexaploid	100
hexaploid	101
hexaploid	107
hexaploid	89
hexaploid	116
hexaploid	99
hexaploid	102
hexaploid	107
hexaploid	118
hexaploid	110
hexaploid	115
hexaploid	103
hexaploid	91
hexaploid	90
hexaploid	98
hexaploid	106
hexaploid	104
hexaploid	83
hexaploid	83
hexaploid	101
hexaploid	122
hexaploid	94
hexaploid	100
hexaploid	110
hexaploid	93
hexaploid	116
hexaploid	99
hexaploid	99
hexaploid	104
hexaploid	100
hexaploid	127
hexaploid	93
hexaploid	105
hexaploid	113
hexaploid	95
hexaploid	89
hexaploid	84
hexaploid	91
hexaploid	95
