# Supplementary material for: Stomata variation in the process of polyploidization in Chinese chive (Allium tuberosum)
Source: BMC Plant Biol. 2023 Nov 28;23:595. doi: 10.1186/s12870-023-04615-y (PMC10683207; doi:10.1186/s12870-023-04615-y)
Supplement: Supplementary file 2 — Additional file 2. Stomatal number in the area of 850.2μm × 850.2μm of epidermal layer in different ploidy levels of Chinese chives. [file 12870_2023_4615_MOESM2_ESM.xlsx]

## Sheet: Sheet1
name	number
diploid	34
diploid	44
diploid	41
diploid	49
diploid	49
diploid	59
diploid	38
diploid	38
diploid	38
diploid	51
diploid	34
diploid	37
diploid	32
diploid	34
diploid	34
diploid	34
diploid	34
diploid	33
diploid	40
diploid	32
diploid	37
diploid	56
diploid	54
diploid	52
diploid	49
diploid	43
diploid	50
diploid	47
diploid	49
diploid	34
diploid	29
diploid	28
diploid	30		Boxplots of stomatal number to compare different ploidy levels of Chinese chive
diploid	31
diploid	33
diploid	25
diploid	32
diploid	37
diploid	35
diploid	35
diploid	39
diploid	36
diploid	34
diploid	40
diploid	32
diploid	35
diploid	38
diploid	42
diploid	31
diploid	43
diploid	36
diploid	33
diploid	36
diploid	36
diploid	33
diploid	32
diploid	37
diploid	37
diploid	36
diploid	30
diploid	30
diploid	28
diploid	32
diploid	30
diploid	31
diploid	32
diploid	31
diploid	31
diploid	28
diploid	27
diploid	30
diploid	34
diploid	27
diploid	32
diploid	27
diploid	31
diploid	30
diploid	34
diploid	30
diploid	28
diploid	30
diploid	30
diploid	28
diploid	32
diploid	25
diploid	32
diploid	24
diploid	29
diploid	32
diploid	32
diploid	27
diploid	29
diploid	30
diploid	30
diploid	33
diploid	33
diploid	24
diploid	27
diploid	30
diploid	28
diploid	31
diploid	28
diploid	27
diploid	28
diploid	30
diploid	34
diploid	28
diploid	29
diploid	48
diploid	48
diploid	48
diploid	49
diploid	45
diploid	53
diploid	51
diploid	47
diploid	45
diploid	49
diploid	48
diploid	46
diploid	46
diploid	44
diploid	48
diploid	49
diploid	46
triploid	65
triploid	59
triploid	58
triploid	67
triploid	66
triploid	65
triploid	66
triploid	56
triploid	59
triploid	50
triploid	60
triploid	61
triploid	72
triploid	67
triploid	60
triploid	65
triploid	71
triploid	64
triploid	65
triploid	63
triploid	69
triploid	72
triploid	64
triploid	65
triploid	63
triploid	59
triploid	68
triploid	67
triploid	63
triploid	55
triploid	60
triploid	61
triploid	72
triploid	62
triploid	60
triploid	66
triploid	61
triploid	56
triploid	52
triploid	53
triploid	57
triploid	53
triploid	64
triploid	68
triploid	65
triploid	61
triploid	55
triploid	46
triploid	61
triploid	68
triploid	72
triploid	69
triploid	66
triploid	70
triploid	70
triploid	74
triploid	64
triploid	59
triploid	60
triploid	61
triploid	74
triploid	63
triploid	52
triploid	57
triploid	64
triploid	61
triploid	59
triploid	49
triploid	47
triploid	45
triploid	50
triploid	43
triploid	48
triploid	55
triploid	55
triploid	56
triploid	53
triploid	51
triploid	50
triploid	47
triploid	47
triploid	52
triploid	45
triploid	51
triploid	50
triploid	53
triploid	42
triploid	43
triploid	41
triploid	44
triploid	50
triploid	50
triploid	57
triploid	53
triploid	49
triploid	44
triploid	48
triploid	45
triploid	48
triploid	50
triploid	49
triploid	47
triploid	43
triploid	43
triploid	44
triploid	53
triploid	48
triploid	50
triploid	50
triploid	52
triploid	60
triploid	57
triploid	61
triploid	53
triploid	55
triploid	53
triploid	57
triploid	53
triploid	56
triploid	54
triploid	63
triploid	55
triploid	51
triploid	56
triploid	58
triploid	54
triploid	53
triploid	57
triploid	57
tetraploid	41
tetraploid	44
tetraploid	42
tetraploid	50
tetraploid	45
tetraploid	45
tetraploid	45
tetraploid	56
tetraploid	60
tetraploid	63
tetraploid	56
tetraploid	46
tetraploid	42
tetraploid	49
tetraploid	45
tetraploid	42
tetraploid	47
tetraploid	48
tetraploid	48
tetraploid	45
tetraploid	41
tetraploid	45
tetraploid	48
tetraploid	39
tetraploid	41
tetraploid	44
tetraploid	46
tetraploid	47
tetraploid	49
tetraploid	46
tetraploid	37
tetraploid	40
tetraploid	42
tetraploid	44
tetraploid	46
tetraploid	43
tetraploid	44
tetraploid	47
tetraploid	44
tetraploid	41
tetraploid	46
tetraploid	47
tetraploid	44
tetraploid	46
tetraploid	37
tetraploid	37
tetraploid	39
tetraploid	37
tetraploid	40
tetraploid	38
tetraploid	42
tetraploid	40
tetraploid	35
tetraploid	42
tetraploid	44
tetraploid	41
tetraploid	38
tetraploid	41
tetraploid	38
tetraploid	44
tetraploid	44
tetraploid	45
tetraploid	38
tetraploid	38
tetraploid	38
tetraploid	44
tetraploid	43
tetraploid	38
tetraploid	36
tetraploid	42
tetraploid	44
tetraploid	38
tetraploid	40
tetraploid	41
pentaploid	48
pentaploid	46
pentaploid	46
pentaploid	48
pentaploid	48
pentaploid	52
pentaploid	44
pentaploid	41
pentaploid	58
pentaploid	53
pentaploid	45
pentaploid	46
pentaploid	46
pentaploid	47
pentaploid	49
pentaploid	44
pentaploid	46
pentaploid	50
pentaploid	51
pentaploid	53
pentaploid	49
pentaploid	48
pentaploid	51
pentaploid	45
pentaploid	48
pentaploid	44
pentaploid	43
pentaploid	50
pentaploid	51
pentaploid	50
pentaploid	45
pentaploid	49
pentaploid	44
pentaploid	45
pentaploid	46
pentaploid	49
pentaploid	45
pentaploid	48
pentaploid	53
pentaploid	54
pentaploid	52
pentaploid	63
pentaploid	54
pentaploid	57
pentaploid	56
pentaploid	52
pentaploid	54
pentaploid	50
pentaploid	53
pentaploid	47
pentaploid	54
pentaploid	52
pentaploid	61
pentaploid	61
pentaploid	60
pentaploid	60
pentaploid	54
pentaploid	54
pentaploid	54
pentaploid	57
pentaploid	55
pentaploid	56
pentaploid	63
pentaploid	56
pentaploid	57
pentaploid	55
pentaploid	57
pentaploid	57
pentaploid	62
pentaploid	59
pentaploid	62
pentaploid	62
pentaploid	62
pentaploid	59
pentaploid	63
pentaploid	57
pentaploid	62
pentaploid	60
pentaploid	62
pentaploid	52
pentaploid	61
pentaploid	53
pentaploid	56
pentaploid	55
pentaploid	58
pentaploid	65
pentaploid	63
pentaploid	59
pentaploid	55
pentaploid	60
pentaploid	50
pentaploid	50
hexaploid	58
hexaploid	45
hexaploid	51
hexaploid	52
hexaploid	52
hexaploid	39
hexaploid	38
hexaploid	42
hexaploid	40
hexaploid	33
hexaploid	38
hexaploid	37
hexaploid	35
hexaploid	33
hexaploid	41
hexaploid	40
hexaploid	39
hexaploid	42
hexaploid	38
hexaploid	39
hexaploid	31
hexaploid	35
hexaploid	38
hexaploid	43
hexaploid	36
hexaploid	41
hexaploid	48
hexaploid	45
hexaploid	44
hexaploid	48
hexaploid	40
hexaploid	42
hexaploid	47
hexaploid	41
hexaploid	40
hexaploid	46
hexaploid	43
hexaploid	45
hexaploid	42
hexaploid	43
hexaploid	45
hexaploid	43
hexaploid	40
hexaploid	46
hexaploid	46
hexaploid	43
hexaploid	43
hexaploid	44
hexaploid	44
hexaploid	42
hexaploid	61
hexaploid	55
hexaploid	52
hexaploid	52
hexaploid	49
hexaploid	59
hexaploid	59
hexaploid	64
hexaploid	52
hexaploid	51
hexaploid	43
hexaploid	41
hexaploid	37
hexaploid	42
hexaploid	38
hexaploid	42
hexaploid	45
hexaploid	38
hexaploid	38
hexaploid	40
hexaploid	42
hexaploid	43
hexaploid	48
hexaploid	37
hexaploid	51
hexaploid	51
hexaploid	58
