# Supplementary material for: Stomata variation in the process of polyploidization in Chinese chive (Allium tuberosum)
Source: BMC Plant Biol. 2023 Nov 28;23:595. doi: 10.1186/s12870-023-04615-y (PMC10683207; doi:10.1186/s12870-023-04615-y)
Supplement: Supplementary file 3 — Additional file 3. Stomatal length of different ploidy levels of Chinese chives. [file 12870_2023_4615_MOESM3_ESM.xlsx]

## Sheet: Sheet1
name	length（nm）
diploid	41248.6
diploid	41292.9
diploid	43761.9
diploid	40750.3
diploid	44841.5
diploid	41859.7
diploid	43776.2
diploid	41585.2
diploid	39517.3
diploid	41589
diploid	41498.8
diploid	38663
diploid	41167.8
diploid	42055.8
diploid	42898.5
diploid	44055.4
diploid	38706.1
diploid	45318.2
diploid	41551.1
diploid	41280.2
diploid	40498.9
diploid	40066.9
diploid	44128.9
diploid	43251.9
diploid	41778.6
diploid	43772
diploid	42616.9
diploid	41542.6
diploid	40394.5
diploid	42602.6
diploid	40425.7
diploid	40846
diploid	41838
diploid	40114.9
diploid	42404.3
diploid	44558.8		Boxplots of stomatal length to compare different ploidy levels of Chinese chive
diploid	43773.6
diploid	39841.7
diploid	41086.7
diploid	42928.7
diploid	44656
diploid	44207.3
diploid	42681.5
diploid	42083.5
diploid	40894.8
diploid	42358
diploid	44432.5
diploid	45100.3
diploid	42825.5
diploid	41538.1
diploid	42218.7
diploid	42077.1
diploid	41896.4
diploid	43430.7
diploid	46683
diploid	48200
diploid	47237.2
diploid	47095.3
diploid	48200
diploid	48731.2
diploid	46695.3
diploid	49008.7
diploid	46508.7
diploid	45827.3
diploid	49089.7
diploid	48363.2
diploid	46938.9
diploid	46947.6
diploid	46826.2
diploid	47912.8
diploid	50663.9
diploid	48367.1
diploid	47864.5
diploid	43683
diploid	47377.8
diploid	49478.2
diploid	43192
diploid	45515.5
diploid	47149
diploid	46258
diploid	46938.9
diploid	49323.5
diploid	44664.6
diploid	48396.8
diploid	46459
diploid	47986
diploid	46700.9
diploid	47798.7
diploid	48370.4
diploid	46322.1
diploid	48360.7
diploid	47050.5
diploid	49308.3
diploid	49852.5
diploid	47153.1
diploid	44577.2
diploid	46215.6
diploid	46210.9
diploid	48790.9
diploid	44586.3
diploid	48104.4
diploid	44368.1
diploid	44829
diploid	43144.1
diploid	45570.6
diploid	46004.5
diploid	44095.2
diploid	47267
diploid	48007.2
diploid	45065.1
diploid	45277.3
diploid	46931.3
diploid	44115.4
diploid	45277.3
diploid	46210.9
diploid	47149
diploid	48564.3
diploid	46730.8
diploid	48188.4
diploid	46873
diploid	46873
diploid	49127
diploid	45581.3
diploid	46173.8
diploid	45925.8
diploid	46008.8
diploid	47872.8
diploid	46902
diploid	46639.9
diploid	42885.5
diploid	48813.2
diploid	45048.8
diploid	46915.7
diploid	46677.6
diploid	49258.1
diploid	47640.2
diploid	47059.7
diploid	44442.8
diploid	46123
diploid	49480.8
diploid	47612
diploid	45183.4
diploid	47053.8
diploid	47610.9
diploid	45371.6
diploid	43876.8
diploid	44813.5
diploid	46490.7
diploid	42962.8
diploid	47050.8
diploid	47051.9
diploid	48545.6
diploid	46118.4
diploid	44623.3
diploid	44624.8
diploid	45519.7
diploid	43409.6
diploid	46912.7
diploid	45758.4
diploid	48179.8
diploid	47250.4
diploid	44256.1
diploid	46496.3
diploid	43316.7
diploid	45401.2
diploid	47797.7
diploid	48870.5
diploid	45525.1
diploid	42243.4
diploid	46912.7
diploid	44825.2
diploid	47164.6
diploid	45758.4
diploid	43886.3
diploid	50904.2
diploid	44348.7
diploid	44184.4
diploid	43683
diploid	45512.5
diploid	50180
diploid	47382.4
diploid	52278.8
diploid	45939.7
diploid	45581.3
diploid	47243.1
diploid	51917
diploid	44637.3
diploid	44442.8
diploid	46563.8
diploid	48264.1
diploid	46453.2
diploid	42441.9
diploid	45193
diploid	45373.5
diploid	47800.6
diploid	44834.8
diploid	45753
diploid	48176.5
diploid	43876.4
diploid	44064.7
diploid	45052.4
diploid	45186.8
diploid	47989.8
diploid	44824
diploid	44997.1
diploid	44819.7
diploid	46865.2
diploid	46724.3
diploid	48551.4
diploid	46679.4
diploid	57752.3
diploid	45515.5
diploid	46215.6
diploid	44812.4
diploid	46007.1
diploid	46969.7
diploid	46969.7
diploid	46389
diploid	48430.9
diploid	47001.4
diploid	45226.9
diploid	46386.2
diploid	50181.2
diploid	51346.9
diploid	47656.9
diploid	47172.1
diploid	45539.4
diploid	48346.8
diploid	46212.6
diploid	46915.7
diploid	45370.1
diploid	46123
diploid	44997.1
diploid	44626.8
diploid	44623.6
diploid	45560.2
diploid	46023.7
diploid	47918.1
diploid	45977.5
diploid	47149
diploid	45539.4
diploid	43926.7
diploid	44810.6
diploid	45103.8
diploid	48558.1
diploid	42948.6
diploid	47267
diploid	44623.6
diploid	46865.2
diploid	46120.3
diploid	47797.3
diploid	44819.7
diploid	48441.5
diploid	44582.1
diploid	48313
diploid	48786.4
diploid	49512.9
diploid	51604
diploid	48313
diploid	48573.2
diploid	49294.1
diploid	47056.4
diploid	44816.2
diploid	50274.4
diploid	46349.2
diploid	48647.8
diploid	48923.2
diploid	48315.8
diploid	44831.8
diploid	44115.4
diploid	46915.7
diploid	45277.3
diploid	46444.2
diploid	48544.7
diploid	49719.8
diploid	48086.4
diploid	44637.6
diploid	48082.5
diploid	50182.7
diploid	44810.6
diploid	45298.4
diploid	46917.3
diploid	44829
diploid	46677
diploid	45762.2
diploid	46307
diploid	48183.7
diploid	47833.7
diploid	46317.2
diploid	45939.7
diploid	43878
diploid	48544.5
diploid	45557.2
diploid	51726.6
diploid	45556.8
diploid	45611.9
diploid	49478.2
diploid	45758.4
diploid	46446
diploid	46005.9
diploid	44848.8
diploid	45582.5
diploid	43410.3
diploid	45663.1
diploid	47647.2
diploid	44812.4
diploid	47149
diploid	47144.4
diploid	41778.6
diploid	44661.6
diploid	50942.7
diploid	44626
diploid	45279.1
diploid	44577.2
diploid	43176.9
diploid	45753
diploid	49253.1
diploid	49038.1
diploid	46458.3
diploid	48319.8
diploid	43410.3
diploid	44810.6
diploid	54379.3
diploid	48421.1
diploid	46258
diploid	46677.6
diploid	44582.1
diploid	45753
diploid	46444.2
diploid	45596.2
diploid	45745.9
diploid	49486.5
diploid	44353
diploid	48845
diploid	45757.2
diploid	46303.6
diploid	46686.4
diploid	43155.4
diploid	44251.4
diploid	45749.6
diploid	46101.9
diploid	45539.4
diploid	44348.7
diploid	42248.5
diploid	46444.2
diploid	45512.5
diploid	46915.7
diploid	43886.3
diploid	46225
diploid	52660
diploid	44819.7
diploid	46130.5
diploid	49677
diploid	52470.3
diploid	46864.1
diploid	46863.7
diploid	45282.1
diploid	48324.8
diploid	48313
diploid	49024.8
diploid	46210.9
diploid	45161.7
diploid	47628.5
diploid	45416.5
diploid	48778.1
diploid	44577.2
diploid	45510.7
diploid	44358.5
diploid	42761.1
diploid	47612.9
diploid	45753
diploid	47433.1
diploid	44063.5
diploid	40619.1
diploid	42046.8
diploid	41632.1
diploid	40889.9
diploid	43964
diploid	42367.3
diploid	43085.3
diploid	40840
diploid	41929.3
diploid	40194.2
diploid	43382.7
diploid	42454.7
diploid	42382.5
diploid	41138.3
diploid	42063
diploid	41677.8
diploid	42948
diploid	41965.8
diploid	38948.1
diploid	40310.7
diploid	43530.6
diploid	43262.9
diploid	44412.2
diploid	43279.6
diploid	46686.2
diploid	42915.3
diploid	42350.3
diploid	43601.9
diploid	41876.4
diploid	40863.2
diploid	40526.5
diploid	43055.9
diploid	45354.6
diploid	44613.6
diploid	41014.6
diploid	43982.3
diploid	43303.4
diploid	41782.6
diploid	44305.5
diploid	43464.6
diploid	45108.9
diploid	43911
diploid	42737.1
diploid	41138.6
diploid	43371.8
diploid	43034.1
diploid	42573.6
diploid	41889.3
diploid	43757.1
diploid	42752.9
diploid	41246
diploid	41262.2
diploid	42511.8
diploid	40542.2
diploid	41274.1
diploid	43244.4
diploid	43033.4
diploid	39849.5
diploid	42040.8
diploid	40961.6
diploid	40190.4
diploid	42446.6
diploid	42588.8
diploid	40478.7
diploid	36222.9
diploid	40440.3
diploid	41012.1
diploid	40654.6
diploid	40978.2
diploid	36831.3
diploid	39871.3
diploid	39080.7
diploid	40748.3
diploid	42438.3
diploid	39166.5
diploid	39661.3
diploid	42301.7
diploid	40320.8
diploid	41100.4
diploid	39903.6
diploid	38613.8
diploid	39237.2
diploid	38050.5
diploid	41027
diploid	38948.1
diploid	40700.8
diploid	41316.1
diploid	44077.8
diploid	38829
diploid	42512.5
diploid	38156.6
diploid	40346.2
diploid	41010
diploid	40161.4
diploid	41166.1
diploid	41776.8
diploid	40584.4
diploid	41127.1
diploid	37931.2
diploid	41990.7
diploid	42320.7
diploid	40868.4
diploid	40333.1
diploid	38913.8
diploid	39375.8
diploid	39112
diploid	41627
diploid	39112
diploid	38953
diploid	43802.5
diploid	42358.6
diploid	40990.8
diploid	38376.6
diploid	42175
diploid	41666.5
diploid	38997
diploid	38907.5
diploid	41014.6
diploid	39802.1
diploid	38158.9
diploid	38677
diploid	42402.9
diploid	39942
diploid	43319.9
diploid	41601.3
diploid	44817.4
diploid	41116.6
diploid	40711.4
diploid	42251.4
diploid	38866.3
diploid	42145.6
diploid	42407
diploid	42701.1
diploid	40717.8
diploid	42021
diploid	40766.1
diploid	43629.6
diploid	40362.4
diploid	43502.6
diploid	41057.3
diploid	43328.7
diploid	42153.4
diploid	44051.7
diploid	44152.9
diploid	39956.6
diploid	39274
diploid	41082.6
diploid	44672.6
diploid	41991.1
diploid	42480
diploid	42285.5
diploid	43221.4
diploid	43881.5
diploid	42244.1
diploid	43875.4
diploid	39969.2
diploid	41450
diploid	42017.7
diploid	38289.4
diploid	40697.9
diploid	39122.9
diploid	39905.5
diploid	37874.9
diploid	41096.4
diploid	41338.9
diploid	38072.4
diploid	44940.5
diploid	42093.8
diploid	37319.5
diploid	40179.6
diploid	40067
diploid	43921.1
diploid	42392.7
diploid	41937.9
diploid	42806.7
diploid	40981.5
diploid	40598.3
diploid	40668.7
diploid	42317.4
diploid	42737.5
diploid	42519.7
diploid	43163.6
diploid	42451.1
diploid	40083.2
diploid	40461.2
diploid	40288.5
diploid	40586.2
diploid	40701.1
diploid	41918
diploid	43958.6
diploid	43445.3
diploid	44333.3
diploid	41932.9
diploid	42432.1
diploid	41408
diploid	40927
diploid	43035.7
diploid	43464.5
diploid	42084
diploid	41626.3
diploid	42185.3
diploid	42699.1
diploid	43331.2
diploid	42292.2
diploid	42052.1
diploid	43573.9
diploid	43207.5
diploid	43567.1
diploid	42082.3
diploid	44939.3
diploid	42571.1
diploid	40161.4
diploid	42639
diploid	39985.6
diploid	42420.2
diploid	41213.5
diploid	41777.6
diploid	41136.9
diploid	40831.1
diploid	39671
diploid	40304.8
diploid	40828.1
diploid	42300.4
diploid	43771.4
diploid	43336.4
diploid	40892.9
diploid	44047.3
diploid	42310.7
diploid	44323.4
diploid	46563.8
diploid	44476.5
diploid	41690.7
diploid	42918.5
diploid	39730.3
diploid	42883.6
diploid	41726.7
diploid	43013
diploid	42953
diploid	44446.3
diploid	42772.1
diploid	42446.9
diploid	42148.1
diploid	40519.1
diploid	41529
diploid	44060.8
diploid	41050.8
diploid	40645.8
diploid	46826.2
diploid	41397
diploid	42420.2
diploid	42735
diploid	41437.9
diploid	43940.3
diploid	42514.6
diploid	41450.9
diploid	42086
diploid	47883.6
diploid	43157.1
diploid	41932.9
diploid	43868.1
diploid	44416.9
diploid	41262.5
diploid	42025.9
diploid	41801.4
diploid	42113.8
diploid	39916.3
diploid	42219.6
diploid	40315.6
diploid	42752.9
diploid	43285.7
diploid	41340.2
diploid	42675.8
diploid	42512.5
diploid	41481.2
diploid	40769.1
diploid	41014.6
diploid	40213
diploid	41634.2
diploid	42207.6
diploid	39290.9
diploid	37715
diploid	41820.1
diploid	42113.8
diploid	43803.7
diploid	43197.8
diploid	42811.6
diploid	41932.9
diploid	43024.4
diploid	41777.6
diploid	40351.4
diploid	40580.6
diploid	41851.4
diploid	41776.8
diploid	40280.5
diploid	39329.4
diploid	42359.3
diploid	39839.3
diploid	42219.6
diploid	42586.2
diploid	43621.8
diploid	43310.7
diploid	41796.8
diploid	41896.7
diploid	41563.4
diploid	41749.2
diploid	41118.2
diploid	40037.9
diploid	42707.6
diploid	40711.4
diploid	43739.9
diploid	37678.5
diploid	39633.6
diploid	43171.6
diploid	43195.8
diploid	40498.9
diploid	41776.8
diploid	40385.1
diploid	39094.7
diploid	39027.4
diploid	38101.7
diploid	41468.6
diploid	42446.9
diploid	40367.4
diploid	41355.9
diploid	42247.2
diploid	39373
diploid	39412.7
diploid	41510.2
diploid	40685.9
diploid	40737.9
diploid	39438.4
diploid	41187.5
diploid	40519.1
diploid	42125.6
diploid	41471.7
diploid	37409.7
diploid	40921.5
diploid	42188.3
diploid	43681
diploid	42884.8
diploid	40399.8
diploid	42267.9
diploid	42117.1
diploid	41132.2
diploid	42221.2
diploid	46175.8
diploid	40909.1
diploid	40829.1
diploid	39289.2
diploid	42397.8
diploid	40876.4
diploid	42128.5
diploid	41978.9
diploid	42963.8
diploid	41606.1
diploid	40832.4
diploid	39558.6
diploid	42196.3
diploid	41719.2
diploid	43778.2
diploid	41361.9
diploid	42731.8
diploid	43942.2
diploid	40690.1
diploid	42358.6
diploid	41321.7
diploid	43369.5
diploid	42578.6
diploid	41616.6
diploid	44507.5
diploid	41948.4
diploid	39271.2
diploid	41651.3
diploid	42412.6
diploid	38753.2
diploid	43127.7
diploid	42438.3
diploid	42989.8
diploid	45592
diploid	43137.8
diploid	44907.7
diploid	42430.6
diploid	41340.2
diploid	42819
diploid	43168.7
diploid	43703.5
diploid	42358.6
diploid	42801.2
diploid	41556.3
diploid	41945.1
diploid	42356.8
diploid	40412.7
diploid	42385.6
diploid	44820.1
diploid	42053.4
diploid	43548.1
diploid	40426.9
diploid	42578.6
diploid	43392.1
diploid	42155
diploid	42023.9
diploid	41801.4
diploid	44175.7
diploid	41084.3
diploid	42333.8
diploid	41171.6
diploid	41743.4
diploid	44275
diploid	43192
diploid	40559.4
diploid	45257.8
diploid	43979.6
diploid	44811.9
diploid	46166.8
diploid	49030.7
diploid	48604.8
diploid	46604.2
diploid	43138.9
diploid	46502.3
diploid	47971.9
diploid	46005.3
diploid	47142.1
diploid	48025.8
diploid	46780.2
diploid	48582.8
diploid	47011.9
diploid	49768
diploid	46577.2
diploid	42710.1
diploid	44309.4
diploid	43705.4
diploid	47679.7
diploid	43951.5
diploid	42941
diploid	44001.4
diploid	45853.5
diploid	47798.7
diploid	49512.9
diploid	48227.8
diploid	49167
diploid	47546.5
diploid	46688.2
diploid	46319.4
diploid	44431.5
diploid	49023.1
diploid	46633.3
diploid	47606.6
diploid	47040.3
diploid	47069.8
diploid	48303.4
diploid	48057
diploid	47962.2
diploid	45825.6
diploid	49368.6
diploid	47142.1
diploid	48746.2
diploid	50316.6
diploid	48857.8
diploid	50036.5
diploid	51443.3
diploid	48519.4
diploid	47556.2
diploid	47912.8
diploid	50747.7
diploid	46514.6
diploid	48822.7
diploid	47330.6
diploid	48558.7
diploid	51014.8
diploid	44348.7
diploid	48144.1
diploid	45261.1
diploid	47273.6
diploid	47216.5
diploid	46607
diploid	50626.8
diploid	48654
diploid	47386.4
diploid	49616.7
diploid	44287.9
diploid	48071.1
diploid	45863.6
diploid	47459.9
diploid	49946.6
diploid	46735.4
diploid	45411.9
diploid	47330.6
diploid	45482
diploid	51051.1
diploid	49765.8
diploid	44184.4
diploid	47098.2
diploid	48958.1
diploid	47756.8
diploid	46491.1
diploid	46542.7
diploid	47756.8
diploid	45627.3
diploid	44897.4
diploid	45814.7
diploid	46928.8
diploid	43804.9
diploid	47897.1
diploid	48531.6
diploid	49618.4
diploid	46984.1
diploid	45986.4
diploid	44306.3
diploid	48634.4
diploid	47058.8
diploid	47816.6
diploid	49403.8
diploid	45644.6
diploid	47158.3
diploid	46458.3
diploid	48234.6
diploid	51063
diploid	46425.7
diploid	44764.4
diploid	46681.6
diploid	44651.1
diploid	47739.4
diploid	48783.4
diploid	47267
diploid	50785
diploid	44997.1
diploid	44269.1
diploid	43890.7
diploid	43882.8
diploid	42384.4
diploid	43722
diploid	41823
diploid	45208.1
diploid	47423.9
diploid	47613.9
diploid	48845.1
diploid	46846.8
diploid	47662.2
diploid	48707.7
diploid	49555.3
diploid	45854.6
diploid	43795.4
diploid	49622.1
diploid	46971
diploid	46343.1
diploid	46515.1
diploid	46401.1
diploid	46888
diploid	44767.4
diploid	47016.1
diploid	43566.1
diploid	48636
diploid	47713.6
diploid	49085.5
diploid	45708.4
diploid	43877.4
diploid	45581.3
diploid	48408.8
diploid	49996.5
diploid	45153.7
diploid	47056.4
diploid	48365.7
diploid	46683.2
diploid	47793.8
diploid	42706.6
diploid	45467.3
diploid	49195.1
diploid	47409.5
diploid	45827.1
diploid	49899.4
diploid	48004.3
diploid	48098.1
diploid	47355.8
diploid	46421.3
diploid	43458.5
diploid	46001.3
diploid	44180.4
diploid	47650
diploid	46206.2
diploid	51392.7
diploid	43943.7
diploid	42889.3
diploid	48040.6
diploid	49854.2
diploid	51961.6
diploid	53025.4
diploid	50225.9
diploid	54725.9
diploid	50993.2
diploid	52877.7
diploid	50806.6
diploid	47009.7
diploid	43258
diploid	44029.6
diploid	44878.9
diploid	44894.6
diploid	44748.6
diploid	47341.3
diploid	45006.3
diploid	46405.5
diploid	43919.6
diploid	45778.5
diploid	45334.6
diploid	43183.2
diploid	48915
diploid	44179.4
diploid	45366.6
diploid	45167.5
diploid	43083.9
diploid	45123.8
diploid	46920.4
diploid	44021.6
diploid	42275
diploid	43061.2
diploid	43337.2
diploid	47176.6
diploid	44102.7
diploid	44347.4
diploid	45737.8
diploid	43148.6
diploid	41630.5
diploid	42416.1
diploid	50363.1
diploid	54608.5
diploid	49694.2
diploid	50949.4
diploid	48614.4
diploid	54863.6
diploid	49128.4
diploid	52228.3
diploid	43742.2
diploid	45999.3
diploid	52852.1
diploid	50398.5
diploid	47235.4
diploid	45283.9
diploid	45933.6
diploid	47565.2
diploid	49839.9
diploid	46144.1
diploid	48866.2
diploid	45040.4
diploid	48379
diploid	49299.8
diploid	49730.8
diploid	51929.7
diploid	53220
diploid	50191.4
diploid	49010.9
diploid	54386.8
diploid	50886.5
diploid	51830.4
diploid	48118.6
diploid	47515.3
diploid	51522.3
diploid	44942
diploid	49050.3
diploid	49949.2
diploid	48195.3
diploid	44507.5
diploid	46237.4
diploid	48057
diploid	49456.7
diploid	47897.1
diploid	47057.1
diploid	48195.3
diploid	48952.1
diploid	47276.6
diploid	44378.8
diploid	45607.6
diploid	49915.4
diploid	50066
diploid	48517.2
diploid	45549
diploid	46808.7
diploid	48380.6
diploid	48846.7
diploid	51584.5
diploid	48654
diploid	49329.9
diploid	48806.4
diploid	49147
diploid	49082
diploid	44576.7
diploid	49953.4
diploid	48623.2
diploid	48123.2
diploid	49473.3
diploid	46799.4
diploid	49969
diploid	48609.2
diploid	48374.7
diploid	47984
diploid	49127
diploid	48731.2
diploid	47797.3
diploid	49851.1
diploid	48640.3
diploid	48871.4
diploid	47311.1
diploid	49815.3
diploid	48683.2
diploid	49806.6
diploid	48906.3
diploid	52380.2
diploid	40112.9
diploid	37443.8
diploid	37002.9
diploid	36843.2
diploid	36674.8
diploid	39518.8
diploid	36552.8
diploid	39130.8
diploid	36222.1
diploid	37219.7
diploid	37363.8
diploid	36899.9
diploid	39455.6
diploid	36867.9
diploid	39427.1
diploid	37770.1
diploid	36535.1
diploid	37168.4
diploid	38483.2
diploid	36039.4
diploid	35788.1
diploid	36997
diploid	37508
diploid	37234.6
diploid	39778.2
diploid	38425
diploid	36032.2
triploid	47871.2
triploid	51384
triploid	47660.1
triploid	50335
triploid	51372.5
triploid	55056.5
triploid	48374.9
triploid	44424.2
triploid	47992.9
triploid	50710.8
triploid	50395.9
triploid	44452.5
triploid	46155.9
triploid	47963.1
triploid	43078.5
triploid	47645.7
triploid	47140.2
triploid	45722.8
triploid	48969
triploid	47594.5
triploid	45776.6
triploid	47400.1
triploid	47675.9
triploid	49972.6
triploid	50010.8
triploid	50188
triploid	49081.9
triploid	50547.9
triploid	47727.5
triploid	47465
triploid	45499
triploid	46283.6
triploid	49049.5
triploid	47230.3
triploid	48947.8
triploid	50335
triploid	52443
triploid	49170.9
triploid	49465.4
triploid	49251.3
triploid	49465.8
triploid	50043.4
triploid	47056.4
triploid	46212
triploid	48642.1
triploid	47610.7
triploid	49105.5
triploid	47026
triploid	49783
triploid	56968.4
triploid	49127.7
triploid	46245
triploid	47063.5
triploid	49261.5
triploid	47102.6
triploid	50934.9
triploid	49381.6
triploid	46902
triploid	49656.3
triploid	48725.1
triploid	51640.9
triploid	46499
triploid	47472.7
triploid	47827.9
triploid	45282
triploid	47358
triploid	46951.1
triploid	48507.5
triploid	45250.2
triploid	47231.2
triploid	47858.2
triploid	51109.8
triploid	48323
triploid	47276.3
triploid	48124.1
triploid	48214.9
triploid	47242.3
triploid	48617.8
triploid	49993.2
triploid	43565.9
triploid	48092.8
triploid	48230.6
triploid	47262.5
triploid	47097.9
triploid	47612.6
triploid	45301.4
triploid	48240.5
triploid	46191
triploid	45905.1
triploid	50378.7
triploid	48638
triploid	53803.9
triploid	48591
triploid	51464.7
triploid	53242.4
triploid	51833.4
triploid	54052.7
triploid	48619.5
triploid	46092.3
triploid	49895.8
triploid	50567.9
triploid	53691.8
triploid	50730
triploid	48462.5
triploid	51137.5
triploid	49778
triploid	52616.3
triploid	52663.6
triploid	51344.7
triploid	51158
triploid	51206.1
triploid	51606.2
triploid	48192.8
triploid	48458.8
triploid	51974.8
triploid	51170.8
triploid	51836
triploid	54374.3
triploid	51660.3
triploid	50876.8
triploid	51320.6
triploid	51708.4
triploid	48288.2
triploid	50363.1
triploid	45693.2
triploid	49473.3
triploid	46994
triploid	52022.9
triploid	49190.8
triploid	53774.4
triploid	47213.7
triploid	47377.8
triploid	51525
triploid	45994.3
triploid	42535
triploid	40112.9
triploid	40491.1
triploid	42750.9
triploid	43162.3
triploid	42633
triploid	42077.7
triploid	42583.2
triploid	39298.3
triploid	42351
triploid	43115.5
triploid	42142.9
triploid	42599.4
triploid	42733.2
triploid	39355.5
triploid	42957.7
triploid	44447.1
triploid	40366.6
triploid	39881.9
triploid	42250.1
triploid	42617.7
triploid	40399.5
triploid	42427
triploid	42216
triploid	42317.1
triploid	44321.2
triploid	42164.5
triploid	43043.9
triploid	43364.4
triploid	43553.6
triploid	42429
triploid	43305.9
triploid	42105.2
triploid	42421.3
triploid	38925.8
triploid	39599
triploid	39647.7
triploid	40884.8
triploid	42104.3
triploid	41000.6
triploid	41821.2
triploid	41450.6
triploid	42674.2
triploid	40700.1
triploid	40210.4
triploid	41409
triploid	41987.9
triploid	40107.8
triploid	40970.3
triploid	39536.2
triploid	39994.1
triploid	38797.1
triploid	40073.8
triploid	39758.9
triploid	42242.1
triploid	41532.1
triploid	39227.6
triploid	41808.5
triploid	41165.1
triploid	42635.4
triploid	41811.3
triploid	39308.8
triploid	40929.9
triploid	40107.8
triploid	40871.3
triploid	37709
triploid	41285.6
triploid	41294.2
triploid	40213.5
triploid	39792.9
triploid	40613.8
triploid	41440.1
triploid	42077.7
triploid	42566.1
triploid	43460.6
triploid	41156.8
triploid	41852.9
triploid	40425.9
triploid	39574.6
triploid	40030.9
triploid	39653.7
triploid	41576.5
triploid	40141.8
triploid	42389.4
triploid	42156.3
triploid	45804.4
triploid	41308.1
triploid	44586.6
triploid	41852.9
triploid	41343.3
triploid	42202.4
triploid	42163.4
triploid	44431.1
triploid	40628.5
triploid	41295.2
triploid	39850.2
triploid	40871.1
triploid	44162.1
triploid	39422.9
triploid	40972
triploid	43812.9
triploid	40217.4
triploid	44512.3
triploid	40542.3
triploid	45862.5
triploid	43320.5
triploid	43220
triploid	47610.6
triploid	47616.4
triploid	49291.7
triploid	47623.8
triploid	47423.9
triploid	45753
triploid	42661.5
triploid	47647.2
triploid	45072.5
triploid	46882
triploid	49105.7
triploid	48743.7
triploid	49308.3
triploid	50662.6
triploid	44077.4
triploid	48604.8
triploid	47103.8
triploid	46496.3
triploid	47858.9
triploid	47095.3
triploid	50079.9
triploid	48183.7
triploid	50046.5
triploid	49105.7
triploid	48917.9
triploid	47797.7
triploid	45371.6
triploid	48732.3
triploid	46304
triploid	45193
triploid	49104.6
triploid	49673.1
triploid	45186.8
triploid	49104.6
triploid	44440.1
triploid	46496.3
triploid	44102.7
triploid	45767.9
triploid	45757.2
triploid	46722.2
triploid	44275
triploid	45193
triploid	50225.9
triploid	46514.3
triploid	47806.4
triploid	45558.3
triploid	48923.2
triploid	48357.8
triploid	47424.2
triploid	45611.9
triploid	47853.1
triploid	47631.2
triploid	48311.3
triploid	51344.7
triploid	45976.9
triploid	44115.4
triploid	48778.1
triploid	49711.6
triploid	45979.3
triploid	46453
triploid	41341.5
triploid	46481.2
triploid	50942.7
triploid	48091.5
triploid	47838.8
triploid	48089.2
triploid	46472.4
triploid	46604.2
triploid	50445.8
triploid	50786
triploid	48174
triploid	48917.5
triploid	48547.4
triploid	48968.8
triploid	47841.4
triploid	46900.9
triploid	45753
triploid	47460.6
triploid	48953.2
triploid	47970.7
triploid	45006.4
triploid	47656.9
triploid	48123.2
triploid	51620.9
triploid	50445.8
triploid	47707.2
triploid	46924.9
triploid	51578.1
triploid	46791.3
triploid	46085.2
triploid	43358.2
triploid	50549.3
triploid	48886.8
triploid	50299.8
triploid	43550.6
triploid	43635.5
triploid	46865.7
triploid	46612.8
triploid	46349.2
triploid	42218.9
triploid	44035
triploid	47849.1
triploid	46968.4
triploid	48473.4
triploid	50334.4
triploid	49030.9
triploid	47989.5
triploid	48028
triploid	47397.9
triploid	49724.7
triploid	39983.5
triploid	41929.2
triploid	48109.2
triploid	45943.9
triploid	45757.2
triploid	45126.6
triploid	46772.5
triploid	42546.9
triploid	41304.7
triploid	47134.1
triploid	42571.1
triploid	42016
triploid	40729.8
triploid	45238.9
triploid	46267.9
triploid	43317.9
triploid	47185.5
triploid	49879.4
triploid	46724.1
triploid	44513.4
triploid	45161.7
triploid	49244.8
triploid	46705.6
triploid	49244.8
triploid	47386.4
triploid	42242.7
triploid	45991.7
triploid	45621.9
triploid	46686.4
triploid	45277.3
triploid	43877
triploid	43178.8
triploid	45276.7
triploid	46491.1
triploid	47871.9
triploid	48097.7
triploid	46924.9
triploid	47377.2
triploid	43176.9
triploid	46445.4
triploid	49337.7
triploid	47180.8
triploid	46910.4
triploid	47201.5
triploid	51164.6
triploid	49497.5
triploid	45977.5
triploid	43882
triploid	41075.8
triploid	48313
triploid	48833.3
triploid	47864.5
triploid	49015.9
triploid	49482.6
triploid	53094
triploid	49030.9
triploid	47631.2
triploid	50178.4
triploid	50180
triploid	48319.8
triploid	43882
triploid	51578.1
triploid	46225
triploid	49013.1
triploid	44214
triploid	47190.6
triploid	43186.4
triploid	45744.1
triploid	49504.6
triploid	47631.2
triploid	47153.1
triploid	50880.1
triploid	49019.8
triploid	50653.2
triploid	50880.1
triploid	48324.8
triploid	43415.3
triploid	47844
triploid	45515.5
triploid	50644.6
triploid	45743.5
triploid	48158.9
triploid	48077.9
triploid	49945
triploid	48338.4
triploid	47273.6
triploid	50411.2
triploid	47414
triploid	49190.6
triploid	51408.9
triploid	43419.7
triploid	49258.1
triploid	46481.2
triploid	47612.9
triploid	46036.1
triploid	47386.4
triploid	45745.9
triploid	48822.7
triploid	49789.9
triploid	48903
triploid	47414
triploid	48097.7
triploid	47612.9
triploid	45279.1
triploid	44848.8
triploid	49998.9
triploid	47256.9
triploid	46714.4
triploid	55324.6
triploid	51611.9
triploid	54857.9
triploid	50221.8
triploid	46984.7
triploid	46686.4
triploid	49264.2
triploid	48097.7
triploid	46915.7
triploid	46698
triploid	48311.3
triploid	47647.2
triploid	46691.6
triploid	47890.1
triploid	52097.2
triploid	44481.2
triploid	46968.4
triploid	49479.9
triploid	48315.8
triploid	49249.3
triploid	45043.9
triploid	49030.9
triploid	48311.3
triploid	46212.6
triploid	51811.5
triploid	46691.6
triploid	50878.5
triploid	43425.3
triploid	48311.3
triploid	48797.6
triploid	46212.6
triploid	50891.4
triploid	47631.2
triploid	48324.8
triploid	46458.3
triploid	48145.8
triploid	47844.5
triploid	50178.4
triploid	45073
triploid	48778.1
triploid	49271.4
triploid	42710.1
triploid	48077.9
triploid	46915.7
triploid	45745.9
triploid	44112.3
triploid	49299.6
triploid	46911
triploid	44365.3
triploid	44576.6
triploid	49946.6
triploid	44669.2
triploid	49646.7
triploid	47887.5
triploid	46713.5
triploid	47337
triploid	43650.7
triploid	46300.8
triploid	50537.8
triploid	46126.8
triploid	48719.2
triploid	49097.6
triploid	49302.6
triploid	44650.2
triploid	51265.1
triploid	45276.7
triploid	44332.1
triploid	48260.5
triploid	44820.3
triploid	49015.9
triploid	48777.5
triploid	48778.1
triploid	47611.2
triploid	45045.8
triploid	49716
triploid	46679.4
triploid	42943.5
triploid	48791.5
triploid	47989.5
triploid	47379.5
triploid	42661
triploid	49072
triploid	42933.1
triploid	43224.5
triploid	46969.7
triploid	49042.1
triploid	42046.8
triploid	42964.8
triploid	42074.1
triploid	42641.7
triploid	46680.7
triploid	43469
triploid	45847.3
triploid	49024.8
triploid	52223.2
triploid	48139.2
triploid	44481.2
triploid	44666.9
triploid	45261.1
triploid	47775.6
triploid	45853.5
triploid	42368.9
triploid	49090.8
triploid	47216.5
triploid	48122.6
triploid	44309.4
triploid	47397.9
triploid	46062.1
triploid	44446.9
triploid	50069.9
triploid	48992.2
triploid	50237.1
triploid	51835.6
triploid	50230.7
triploid	47843
triploid	48846.5
triploid	51573.9
triploid	50354.5
triploid	52128.9
triploid	48092.1
triploid	49988.6
triploid	53216.4
triploid	49024.8
triploid	50411.7
triploid	49478.2
triploid	49011.4
triploid	47619.7
triploid	50430.6
triploid	52044.9
triploid	47631.2
triploid	50886.5
triploid	49249.3
triploid	53719.7
triploid	48612
triploid	50182.7
triploid	49279.7
triploid	47144.4
triploid	49024.8
triploid	47474.2
triploid	49211.1
triploid	48549.2
triploid	47871.9
triploid	45510.7
triploid	48358.9
triploid	50801.4
triploid	50086.9
triploid	46062.8
triploid	50377.3
triploid	49313.6
triploid	48824.8
triploid	46126.4
triploid	48549.9
triploid	51719.5
triploid	46722.2
triploid	48926.4
triploid	50644.4
triploid	45991.7
triploid	46147.8
triploid	44110.4
triploid	49971.1
triploid	58142.9
triploid	47172.1
triploid	48079.6
triploid	50010.4
triploid	49119.7
triploid	47631.2
triploid	46444.2
triploid	49713.2
triploid	42321.9
triploid	46490.7
triploid	48919
triploid	47455.1
triploid	43818.8
triploid	49990.7
triploid	47997.1
triploid	49818.9
triploid	50329.9
triploid	53811.2
triploid	52338.3
triploid	51224.8
triploid	50563.5
triploid	48564.3
triploid	50316.6
triploid	44446.9
triploid	51981.5
triploid	49211.1
triploid	49491.4
triploid	50269.5
triploid	48813.2
triploid	50955
triploid	50653.2
triploid	56257.9
triploid	50653.2
triploid	48118.7
triploid	54391.3
triploid	49848.4
triploid	46207.9
triploid	50191.4
triploid	49279.1
triploid	51516.3
triploid	51397.8
triploid	50886.5
triploid	49636.5
triploid	51914.4
triploid	49246.5
triploid	43740.3
triploid	49964.1
triploid	51480.4
triploid	52147.4
triploid	51586.6
triploid	51667.3
triploid	55365.4
triploid	54364.7
triploid	51556.5
triploid	50881.2
triploid	49013.7
triploid	46215.6
triploid	45095.7
triploid	47051.9
triploid	52560.9
triploid	46371.7
triploid	46750.2
triploid	54564.8
triploid	52157.1
triploid	51378.7
triploid	53888.8
triploid	51653.4
triploid	50414.3
triploid	47268.1
triploid	51365.6
triploid	49313.6
triploid	49604.1
triploid	50192.7
triploid	49164.3
triploid	48854
triploid	50126.9
triploid	53029.3
triploid	50039.8
triploid	48697.2
triploid	49270.4
triploid	52679.4
triploid	53669.5
triploid	55408.7
triploid	55722.4
triploid	52195.9
triploid	55741.5
triploid	48690.3
triploid	54025.5
triploid	53825
triploid	52297
triploid	52397.4
triploid	52586.3
triploid	50010.4
triploid	49253.1
triploid	53324.8
triploid	51231.1
triploid	45286.4
triploid	56548.6
triploid	52395.4
triploid	53808.3
triploid	51434.3
triploid	53486.5
triploid	52529.8
triploid	52846.2
triploid	52861.1
triploid	53052.4
triploid	50878
triploid	53470.2
triploid	49019.8
triploid	52871.4
triploid	53214.8
triploid	51361.4
triploid	51361.4
triploid	53728.5
triploid	52839.7
triploid	52466.3
triploid	50603.4
triploid	52326.3
triploid	52859.5
triploid	49480.8
triploid	55453.6
triploid	51091.6
triploid	53751.6
triploid	46947.6
triploid	52819.4
triploid	54346.2
triploid	55553.5
triploid	49746.1
triploid	52283
triploid	49818.3
triploid	50182.7
triploid	51283.7
triploid	47446.7
triploid	50086.9
triploid	53096.4
triploid	53055.7
triploid	52640.4
triploid	53702.5
triploid	54557.5
triploid	51443.8
triploid	49863.7
triploid	50872.4
triploid	51454.6
triploid	53342.7
triploid	50050.3
triploid	51881
triploid	48997.6
triploid	51188
triploid	54948.2
triploid	51448.6
triploid	45325.4
triploid	52524.6
triploid	52819.4
triploid	53777.9
triploid	50232.1
triploid	53703.5
triploid	53912.5
triploid	52058
triploid	50891.4
triploid	52278.3
triploid	49030.9
triploid	52070.5
triploid	52644.3
triploid	54308.1
triploid	53997.3
triploid	54195.6
triploid	50765.4
triploid	53079.1
triploid	49258.1
triploid	49190.6
triploid	51370.7
triploid	52214.2
triploid	55219.6
triploid	50284.1
triploid	53447.3
triploid	55782.5
triploid	52078.4
triploid	47612.9
triploid	55628.5
triploid	52291.3
triploid	55130.8
triploid	54419.3
triploid	51266.7
triploid	54149.9
triploid	50232.1
triploid	50204.4
triploid	49013.1
triploid	48813.2
triploid	55782.5
triploid	48638.8
triploid	49616.7
triploid	55312.8
triploid	51810.5
triploid	55902
triploid	51961.6
triploid	52483.1
triploid	52718.7
triploid	50881.2
triploid	54515.6
triploid	51032.2
triploid	54896.7
triploid	53644.5
triploid	53299.9
triploid	53326.3
triploid	55165
triploid	53009.3
triploid	52855
triploid	50053
triploid	51484.6
triploid	51718.8
triploid	58581.5
triploid	50698.3
triploid	48367.1
triploid	51837.3
triploid	51119.9
triploid	48086.4
triploid	56246.3
triploid	53740
triploid	53679.1
triploid	48356.4
triploid	48079.6
triploid	50897.2
triploid	50988.1
triploid	51721.2
triploid	53640.2
triploid	55079.2
triploid	54434.3
triploid	53928.6
triploid	54721.1
triploid	53798.2
triploid	49901.4
triploid	49677
triploid	48358.9
triploid	48549.9
triploid	54166
triploid	57695.5
triploid	50974.4
triploid	53388.1
triploid	52053.3
triploid	56246.3
triploid	52946
triploid	56121.7
triploid	51387.7
triploid	54145.9
triploid	56160.6
triploid	51582.9
triploid	57989.5
triploid	49024.8
triploid	55408.7
triploid	53920.1
triploid	51470.3
triploid	51535.9
triploid	57500.5
triploid	55060.1
triploid	55261.6
triploid	51856.7
triploid	52553.7
triploid	54690.9
triploid	54578.7
triploid	54290.5
triploid	56014.9
triploid	55687.2
triploid	51201.3
triploid	49585.4
triploid	55361.5
triploid	56479.7
triploid	49737.9
triploid	50730.6
triploid	51113.5
triploid	51370.7
triploid	53506.8
triploid	48779.7
triploid	51417.4
triploid	54559.3
triploid	54662
[truncated: 4,263 more rows]
