# Supplementary material for: Stomata variation in the process of polyploidization in Chinese chive (Allium tuberosum)
Source: BMC Plant Biol. 2023 Nov 28;23:595. doi: 10.1186/s12870-023-04615-y (PMC10683207; doi:10.1186/s12870-023-04615-y)
Supplement: Supplementary file 4 — Additional file 4. Stomatal width of different ploidy levels of Chinese chives. [file 12870_2023_4615_MOESM4_ESM.xlsx]

## Sheet: Sheet1
name	width（nm）
diploid	36893.8
diploid	37713.8
diploid	32179.4
diploid	33981.4
diploid	31742.6
diploid	34354.3
diploid	32861.2
diploid	32506.5
diploid	33612.1
diploid	33425.5
diploid	32122.5
diploid	33055.8
diploid	34172.2
diploid	32300.5
diploid	31461
diploid	37871.8
diploid	37579.8
diploid	32023.5
diploid	32892.8
diploid	32615.3
diploid	32042.2
diploid	33591.2
diploid	32787.8
diploid	34236.9
diploid	33078.9
diploid	38515.1
diploid	36060.5
diploid	36456.8
diploid	34538.6
diploid	34041.5
diploid	34441.9		Boxplots of stomatal width to compare different ploidy levels of Chinese chive
diploid	37730.4
diploid	36510.7
diploid	39435
diploid	32358.8
diploid	32424.9
diploid	33163.7
diploid	34963.6
diploid	31280.8
diploid	34564.4
diploid	35593.8
diploid	35059.2
diploid	34944.4
diploid	34222.9
diploid	32433.2
diploid	32108.6
diploid	37391.2
diploid	32319.8
diploid	32766.1
diploid	33241.7
diploid	31896.7
diploid	36970.9
diploid	31157.5
diploid	34979.2
diploid	34372.8
diploid	35178.6
diploid	33907.5
diploid	33962.7
diploid	34186.7
diploid	34151.4
diploid	29605.1
diploid	35808.4
diploid	41079.6
diploid	42019.7
diploid	42035.9
diploid	39956
diploid	42383.2
diploid	39029.2
diploid	40037.2
diploid	37941.7
diploid	37494.9
diploid	34764.3
diploid	37256.2
diploid	35436.5
diploid	37264.3
diploid	38640.7
diploid	37980.2
diploid	38181.8
diploid	37411.1
diploid	37707.1
diploid	35136.9
diploid	38240.8
diploid	36461.9
diploid	39644.1
diploid	38582.3
diploid	37840.5
diploid	35900.8
diploid	36325.3
diploid	36241.9
diploid	38554.2
diploid	37840.5
diploid	35756.1
diploid	36912.1
diploid	35239.9
diploid	37879.7
diploid	37394.3
diploid	38089.4
diploid	37132.4
diploid	38560.1
diploid	35608.4
diploid	36020.6
diploid	37909.1
diploid	37611.4
diploid	37921.5
diploid	38409.3
diploid	35417.5
diploid	39513.4
diploid	36914
diploid	37520.9
diploid	34599.2
diploid	36733.8
diploid	38088.8
diploid	38921.7
diploid	40299.2
diploid	37162.4
diploid	37805.5
diploid	38001
diploid	38228.2
diploid	40138.3
diploid	37790.8
diploid	37049.7
diploid	39730.3
diploid	38351.1
diploid	40866.4
diploid	42486.4
diploid	42032.7
diploid	38300.8
diploid	40399.9
diploid	41786.4
diploid	38519.9
diploid	40153.1
diploid	38260.6
diploid	39898.4
diploid	41525.3
diploid	37243
diploid	38275.2
diploid	40670.7
diploid	40280.5
diploid	41367.2
diploid	38386.7
diploid	38016
diploid	39312.1
diploid	41164.8
diploid	39441.9
diploid	39916.3
diploid	39668.3
diploid	40486.4
diploid	39606.8
diploid	39996.5
diploid	40584
diploid	39812.6
diploid	38584.9
diploid	37720.4
diploid	40136.8
diploid	40598.3
diploid	40329.7
diploid	39519.4
diploid	38265.2
diploid	39543.5
diploid	43585.3
diploid	38620
diploid	40196.5
diploid	40154.2
diploid	39877.7
diploid	38860.6
diploid	39342.5
diploid	38762.3
diploid	39794.7
diploid	41494
diploid	40559.4
diploid	38990.3
diploid	40170
diploid	40381.2
diploid	39431.2
diploid	37715.5
diploid	37535.8
diploid	39800.9
diploid	38168.6
diploid	38665.5
diploid	38701.2
diploid	38656.4
diploid	41476.8
diploid	39196.3
diploid	40044.4
diploid	49928.3
diploid	46344.6
diploid	46092.8
diploid	44283.8
diploid	45578.9
diploid	47212.6
diploid	47402.5
diploid	45804.6
diploid	44026.1
diploid	44651.9
diploid	42832.5
diploid	47832.3
diploid	48507.9
diploid	47752.9
diploid	45758.4
diploid	46345
diploid	45553.2
diploid	48792.8
diploid	51561.8
diploid	46913.7
diploid	48547.9
diploid	48261.6
diploid	46997.3
diploid	46587.9
diploid	49981.5
diploid	51017.9
diploid	46008.2
diploid	34767.8
diploid	35653.9
diploid	33321
diploid	33985.5
diploid	34927.9
diploid	33670.2
diploid	33099.5
diploid	31813.3
diploid	32496.3
diploid	33700.7
diploid	32801.7
diploid	29892.6
diploid	32913.6
diploid	35825.6
diploid	36319
diploid	35433.1
diploid	37234.3
diploid	38053.2
diploid	36219.8
diploid	35155.3
diploid	34454.2
diploid	33222.8
diploid	37067.9
diploid	33556.4
diploid	33770.8
diploid	35322.2
diploid	35592.6
diploid	32682.3
diploid	34237.7
diploid	34920.4
diploid	32976.1
diploid	33006.7
diploid	35738.9
diploid	34257.3
diploid	35392
diploid	34006.1
diploid	34625
diploid	34245
diploid	33398.4
diploid	33422.8
diploid	34914.9
diploid	36198.8
diploid	35492.7
diploid	32001.3
diploid	32204
diploid	32872.2
diploid	29695
diploid	36272.7
diploid	34310.4
diploid	32449.7
diploid	33962.7
diploid	30517.6
diploid	33638
diploid	35472.9
diploid	40329
diploid	37619.3
diploid	39598
diploid	40895.9
diploid	37770.9
diploid	36991.3
diploid	38839.3
diploid	41671.1
diploid	38889.6
diploid	36861.5
diploid	38677.4
diploid	37155.4
diploid	35948.1
diploid	38843
diploid	36999.5
diploid	37167.6
diploid	40210
diploid	38526.2
diploid	39215
diploid	36414.8
diploid	40408.7
diploid	37109
diploid	36193.5
diploid	38742.6
diploid	39292.7
diploid	39059.8
diploid	37120
diploid	37790.9
diploid	34244.4
diploid	37199.8
diploid	35552.1
diploid	37654.9
diploid	38466
diploid	39598
diploid	38498.6
diploid	37903.6
diploid	37565.9
diploid	37901.8
diploid	38090.3
diploid	36968.2
diploid	38059.7
diploid	38509.3
diploid	38744.8
diploid	39486.3
diploid	38278
diploid	39466.9
diploid	41545.7
diploid	38397.7
diploid	37341.6
diploid	36599.1
diploid	35848
diploid	37535.8
diploid	36438.7
diploid	39397.2
diploid	36980
diploid	40378.3
diploid	37809.1
diploid	37577.9
diploid	37581.5
diploid	34077.4
diploid	35948.1
diploid	39909.6
diploid	39466.9
diploid	40364
diploid	37211.6
diploid	37532.5
diploid	37905.9
diploid	39253.1
diploid	35701.4
diploid	37086.2
diploid	34237.5
diploid	36151.6
diploid	38088.8
diploid	37062.2
diploid	36338.5
diploid	36466.4
diploid	41545.2
diploid	38978.1
diploid	36411.1
diploid	36175.5
diploid	36893.3
diploid	38304.3
diploid	37918.3
diploid	36223.3
diploid	38851.5
diploid	40737.1
diploid	37545.1
diploid	38095.8
diploid	37722.4
diploid	38095.8
diploid	37006.4
diploid	37939
diploid	37731.7
diploid	34946.4
diploid	36415.8
diploid	34926.9
diploid	37716.9
diploid	41079.6
diploid	36793.4
diploid	37343.5
diploid	37726.6
diploid	32703.9
diploid	36414.8
diploid	35720.1
diploid	38519.9
diploid	34735.7
diploid	37947.7
diploid	35288.3
diploid	36412.4
diploid	37737.7
diploid	38088.9
diploid	40895.9
diploid	40043.9
diploid	36642.2
diploid	33620.4
diploid	37111.2
diploid	35756.7
diploid	39676.2
diploid	39925.9
diploid	36408.8
diploid	40386.4
diploid	35020.2
diploid	36175.5
diploid	37808.4
diploid	35027.2
diploid	36668.2
diploid	35475.3
diploid	37575
diploid	37015.3
diploid	41483.3
diploid	39589.2
diploid	41449.2
diploid	34729.7
diploid	36594.8
diploid	35109.1
diploid	38688.5
diploid	37495.8
diploid	35514.3
diploid	39043.9
diploid	36602.4
diploid	36793.4
diploid	36415.8
diploid	36412.4
diploid	36968.7
diploid	36970.1
diploid	35289.8
diploid	38649
diploid	36221.4
diploid	36789.1
diploid	40737.1
diploid	36793.4
diploid	36425.3
diploid	38655.8
diploid	35493.7
diploid	38053.2
diploid	37144.2
diploid	37586.6
diploid	36653.4
diploid	36175.5
diploid	35708.7
diploid	34802.7
diploid	36466.4
diploid	37926.2
diploid	38217.9
diploid	36193.5
diploid	38226.8
diploid	34152.5
diploid	39692.6
diploid	41462.8
diploid	37577.9
diploid	37353.3
diploid	37353.3
diploid	38310
diploid	37601.1
diploid	37126.6
diploid	38053.2
diploid	37349.1
diploid	41639.7
diploid	39215.8
diploid	36970.1
diploid	40895.9
diploid	37530.2
diploid	37046
diploid	37652.5
diploid	34794
diploid	33608.3
diploid	38744.8
diploid	37593.1
diploid	37155.2
diploid	39977.1
diploid	39977.1
diploid	36886.7
diploid	36596.7
diploid	36408.6
diploid	37371.5
diploid	35312
diploid	38466
diploid	36412.4
diploid	37996.8
diploid	35474.6
diploid	39933.4
diploid	36408.8
diploid	39226.1
diploid	39442.8
diploid	36911
diploid	36420.1
diploid	41491.2
diploid	34932.4
diploid	33609.5
diploid	39086.3
diploid	36783.4
diploid	36975.8
diploid	41849.3
diploid	42719.7
diploid	37575.7
diploid	36408.8
diploid	40875.1
diploid	38059.7
diploid	37353.3
diploid	36408.1
diploid	38509.3
diploid	38511.4
diploid	37344.6
diploid	37111.2
diploid	42528
diploid	36660.1
diploid	35784.1
diploid	38104.9
diploid	35852.3
diploid	35506
diploid	36980
diploid	37744.6
diploid	39210.5
diploid	36412.4
diploid	38473.2
diploid	37540
diploid	36596.7
diploid	38516.7
diploid	39033.2
diploid	39867.3
diploid	39779.8
diploid	35109.1
diploid	42019.7
diploid	40625.8
diploid	40853.1
diploid	37819.9
diploid	39475.9
diploid	35045.9
diploid	37593.1
diploid	41092.4
diploid	39700.2
diploid	38526.2
diploid	41319.7
diploid	35720.1
diploid	37367.9
diploid	33914.4
diploid	43176.9
diploid	36426.8
diploid	36644.5
diploid	36186.8
diploid	35057.5
diploid	37367.9
diploid	39675.5
diploid	37359.9
diploid	34336.2
diploid	39700.2
diploid	38053.2
diploid	36660.1
diploid	36893.3
diploid	34777.5
diploid	34774.4
diploid	37111.2
diploid	35953.4
diploid	39453.1
diploid	36653.4
diploid	35253.5
diploid	36181.5
diploid	39942.3
diploid	37120
diploid	39915
diploid	34362.4
diploid	37353.3
diploid	36229.1
diploid	35849.9
diploid	33252.9
diploid	35678.9
diploid	37051
diploid	39942.3
diploid	36201.8
diploid	36731.3
diploid	40210
diploid	36689
diploid	36408.1
diploid	34087
diploid	35241.9
diploid	35661.3
diploid	33242.4
diploid	36046.8
diploid	38670.7
diploid	34208.9
diploid	37565.9
diploid	40895.9
diploid	37601.1
diploid	39233.7
diploid	37353.3
diploid	39681.7
diploid	37181.6
diploid	35720.1
diploid	34022.4
diploid	35476.5
diploid	40859.1
diploid	36177.7
diploid	39208.7
diploid	36877.8
diploid	35248.1
diploid	38300.8
diploid	35727
diploid	37349.1
diploid	38117.7
diploid	36142.3
diploid	34846
diploid	34052.7
diploid	33174
diploid	35630.2
diploid	37575
diploid	37817.2
diploid	36706.8
diploid	35804
diploid	34750.9
diploid	36947.5
diploid	35820.1
diploid	36466.4
diploid	35473.9
diploid	37719.2
diploid	34627.7
diploid	33544
diploid	35357.3
diploid	33544
diploid	32928.2
diploid	36373
diploid	35017.5
diploid	37022.3
diploid	35732
diploid	36390.5
diploid	35976.5
diploid	35443.9
diploid	36404.5
diploid	34003.9
diploid	32329.6
diploid	33190.8
diploid	34870
diploid	35573.1
diploid	35533.2
diploid	35631.4
diploid	37410
diploid	35828.7
diploid	35302.7
diploid	37087.4
diploid	36396.7
diploid	37592
diploid	36951.2
diploid	37132.5
diploid	34115
diploid	36405.7
diploid	35545.2
diploid	36150.6
diploid	35990.1
diploid	36453.5
diploid	38030.8
diploid	33217.8
diploid	34410.4
diploid	35658.3
diploid	33911.5
diploid	34802.7
diploid	33931.2
diploid	35728.6
diploid	33445.1
diploid	34672.7
diploid	34738.6
diploid	34276.3
diploid	35700.8
diploid	33814.3
diploid	33046.9
diploid	31127.8
diploid	32291.6
diploid	35811.5
diploid	34278.2
diploid	33236.7
diploid	31700.9
diploid	33350.4
diploid	33093
diploid	35836.6
diploid	36306.2
diploid	30562
diploid	33199.4
diploid	31633.1
diploid	32636
diploid	32399.7
diploid	32414.7
diploid	33136.4
diploid	32778.3
diploid	31847.8
diploid	27870.2
diploid	32058.8
diploid	29714.3
diploid	33257.6
diploid	33614.2
diploid	34128.8
diploid	31712.4
diploid	32240
diploid	33881.2
diploid	34872.5
diploid	34128.8
diploid	33385.3
diploid	31898.7
diploid	31588.5
diploid	35771.1
diploid	32708.1
diploid	33999.9
diploid	33377.3
diploid	34046.3
diploid	31959.3
diploid	30955.9
diploid	32480
diploid	32814.5
diploid	35159.9
diploid	32727.2
diploid	32881.6
diploid	36301
diploid	32651.4
diploid	33895.1
diploid	32663.3
diploid	33349.8
diploid	36497.5
diploid	32378.1
diploid	32406.1
diploid	32778.3
diploid	32424.9
diploid	32908.3
diploid	31585.2
diploid	32782.6
diploid	32992.4
diploid	33402
diploid	33827.9
diploid	34979.8
diploid	35418
diploid	35886.8
diploid	36500.4
diploid	36488.9
diploid	36732.2
diploid	37402.3
diploid	35857.7
diploid	36005.6
diploid	37418.6
diploid	39606.8
diploid	39860.7
diploid	39135.7
diploid	37906.2
diploid	38635.1
diploid	38043.9
diploid	37813.6
diploid	39952.4
diploid	37245.9
diploid	36833
diploid	37350
diploid	35738.9
diploid	37301.3
diploid	37448.4
diploid	36220.1
diploid	35978.7
diploid	35878.1
diploid	38801.1
diploid	36809.1
diploid	35405.2
diploid	38436.3
diploid	36528.9
diploid	35636
diploid	36058
diploid	38571.6
diploid	39301.6
diploid	36716.5
diploid	36161.8
diploid	37725.9
diploid	37251
diploid	35453.1
diploid	39496.3
diploid	37955
diploid	36405.3
diploid	36886.6
diploid	35931.6
diploid	39522.3
diploid	38614.1
diploid	39535
diploid	35955.3
diploid	37608.1
diploid	34786.1
diploid	37592.4
diploid	36891.1
diploid	38221.1
diploid	39182.3
diploid	40759.6
diploid	38275.2
diploid	36301
diploid	37075.2
diploid	35927.7
diploid	36949.4
diploid	36989.9
diploid	36596.7
diploid	43477
diploid	37290.3
diploid	38439.2
diploid	39709.2
diploid	36748.8
diploid	37647.1
diploid	37509.8
diploid	36845.9
diploid	36344.4
diploid	38211.4
diploid	35133.9
diploid	37424.2
diploid	34251.2
diploid	35172.6
diploid	35805.2
diploid	36766.3
diploid	37793.1
diploid	37980.3
diploid	37362.6
diploid	35802.2
diploid	39880.9
diploid	36143.3
diploid	37632.7
diploid	38605.7
diploid	37662.3
diploid	37632.2
diploid	35733.5
diploid	37381.3
diploid	37973.4
diploid	36940.4
diploid	35188.9
diploid	37216.8
diploid	36755.4
diploid	39109.5
diploid	37695.6
diploid	37173.7
diploid	36622.4
diploid	36804.2
diploid	36104.3
diploid	37492.6
diploid	38976
diploid	38952.3
diploid	35279.9
diploid	36824.6
diploid	36940.4
diploid	36377
diploid	39350.7
diploid	36989.9
diploid	38050.5
diploid	37713.7
diploid	35918.9
diploid	37505.6
diploid	37632.2
diploid	36158.3
diploid	39350.7
diploid	42367.9
diploid	38841.1
diploid	39306.4
diploid	37773.2
diploid	36595.3
diploid	36934.7
diploid	36902.6
diploid	37713.7
diploid	38471.4
diploid	38104
diploid	37609.5
diploid	37478.1
diploid	37276.2
diploid	36618.6
diploid	37509.8
diploid	37713.7
diploid	37195.7
diploid	38373.4
diploid	39856
diploid	37151.2
diploid	33650
diploid	35133.9
diploid	36784.8
diploid	37285.6
diploid	36158.3
diploid	41717.9
diploid	37053.5
diploid	36970.6
diploid	39346.3
diploid	36781.5
diploid	36546.2
diploid	38104
diploid	40856.7
diploid	35906.8
diploid	36545.2
diploid	38828.6
diploid	34855
diploid	35200.8
diploid	36784.8
diploid	39463.9
diploid	39295.7
diploid	37938.1
diploid	37104.2
diploid	37323.9
diploid	37609.5
diploid	35633.4
diploid	36940.4
diploid	40081.4
diploid	36360.2
diploid	37865.4
diploid	37527.9
diploid	36439.2
diploid	36143.3
diploid	37446.5
diploid	35600.1
diploid	37713.7
diploid	35505
diploid	34594
diploid	35819.3
diploid	35484.9
diploid	35398.8
diploid	38329.8
diploid	37865.4
diploid	36596.7
diploid	35225.1
diploid	36570.5
diploid	36177.1
diploid	38475.5
diploid	36940.4
diploid	36838.8
diploid	37381.3
diploid	37864.5
diploid	36289.2
diploid	37642.9
diploid	34807.9
diploid	37732.6
diploid	36005.2
diploid	37234.1
diploid	36755.4
diploid	37520.7
diploid	36086.8
diploid	36198.8
diploid	36406.8
diploid	37392.1
diploid	36952.7
diploid	37235.4
diploid	35105.9
diploid	37839.6
diploid	33663.5
diploid	34834.4
diploid	36763.6
diploid	36828.2
diploid	37053.7
diploid	35182.4
diploid	36937
diploid	38123.7
diploid	36083
diploid	36701.8
diploid	38592.6
diploid	36545.2
diploid	36651.9
diploid	40786.2
diploid	36488.9
diploid	36515.6
diploid	35968.6
diploid	36748.4
diploid	36731.3
diploid	36177.7
diploid	36283
diploid	37213.8
diploid	40180.9
diploid	34458.9
diploid	32881.6
diploid	36731.3
diploid	36649.7
diploid	36032.9
diploid	36265.7
diploid	36050.3
diploid	35670.5
diploid	37319.7
diploid	38356.2
diploid	36134.8
diploid	35954.2
diploid	34441.5
diploid	37505.4
diploid	38124.7
diploid	37527.9
diploid	35392.3
diploid	34253.6
diploid	37213.8
diploid	37826.4
diploid	35954.2
diploid	37661.9
diploid	39618.5
diploid	35982.2
diploid	36649.7
diploid	37169.1
diploid	38041.1
diploid	37697.3
diploid	37196.9
diploid	39408.9
diploid	41245.2
diploid	36554.4
diploid	39949.1
diploid	36265.7
diploid	36534.3
diploid	36716.5
diploid	36083
diploid	38067.4
diploid	33182.1
diploid	36786.9
diploid	36069.2
diploid	37345.3
diploid	37263.5
diploid	36417.8
diploid	37113.4
diploid	38050.5
diploid	35896.6
diploid	36580.5
diploid	37125.4
diploid	35780.3
diploid	35040
diploid	37632.2
diploid	37103.1
diploid	38403.7
diploid	37213.8
diploid	36268
diploid	36477
diploid	38026.2
diploid	37680.4
diploid	38700.9
diploid	39523.1
diploid	37076.5
diploid	38297.5
diploid	37274.8
diploid	38899.8
diploid	38819.2
diploid	37697.3
diploid	38016
diploid	36498.5
diploid	36599.1
diploid	38860.6
diploid	39292.7
diploid	35604.1
diploid	36017
diploid	35784.1
diploid	34371.9
diploid	34314.8
diploid	36831.3
diploid	34230.5
diploid	38026.2
diploid	35505
diploid	39386.1
diploid	36732.2
diploid	37829.9
diploid	38894.9
diploid	38558.7
diploid	35802.2
diploid	38515.3
diploid	35727
diploid	38610.3
diploid	37956.5
diploid	37604
diploid	38880.9
diploid	38480.3
diploid	38059.7
diploid	37032.6
diploid	38327.1
diploid	34718
diploid	36554.4
diploid	36002.6
diploid	35551.2
diploid	37854.5
diploid	38514.9
diploid	39675.5
diploid	42294.3
diploid	36949.4
diploid	36343.7
diploid	40210
diploid	40457.2
diploid	38976
diploid	39933.4
diploid	38921.5
diploid	39719.4
diploid	41574.7
diploid	37114.9
diploid	39242.7
diploid	40909
diploid	39925.9
diploid	42136.2
diploid	39850.8
diploid	44615.7
diploid	40885.1
diploid	40378.3
diploid	43358.2
diploid	40408.7
diploid	41118.2
diploid	39822.1
diploid	39132.2
diploid	41543.2
diploid	39000.5
diploid	38509.3
diploid	40866.4
diploid	38689.2
diploid	44382.5
diploid	40625.8
diploid	37581.5
diploid	39132.2
diploid	39991.4
diploid	40197.2
diploid	38099.7
diploid	39745.4
diploid	43216.6
diploid	37367.9
diploid	37528.8
diploid	36599.1
diploid	38490.9
diploid	34042.9
diploid	36865.3
diploid	37770.9
diploid	38538.4
diploid	33454.1
diploid	38044.7
diploid	37372.3
diploid	39519.4
diploid	36964.1
diploid	39308.6
diploid	37120
diploid	37367.9
diploid	37109
diploid	37348.2
diploid	39626.1
diploid	43027.2
diploid	37998
diploid	37359.9
diploid	39046.3
diploid	36404.5
triploid	40984.4
triploid	42343.5
triploid	41501.3
triploid	41679.4
triploid	42741.3
triploid	41854.9
triploid	40601.3
triploid	39831.9
triploid	40062.8
triploid	42215.5
triploid	41450.8
triploid	40601.6
triploid	37528.3
triploid	38027.5
triploid	39494
triploid	38609.3
triploid	38271.1
triploid	37315.6
triploid	38721.4
triploid	38653.9
triploid	40362.4
triploid	40864.9
triploid	39941
triploid	37470.5
triploid	37403.7
triploid	36918
triploid	36428.9
triploid	37947.3
triploid	36969.6
triploid	40243.7
triploid	37383.7
triploid	39534.8
triploid	36556.5
triploid	40651.9
triploid	41390.7
triploid	40423.5
triploid	41378.8
triploid	40234
triploid	42104.4
triploid	40781.4
triploid	43785
triploid	41484.7
triploid	38526.7
triploid	38170.4
triploid	40756.3
triploid	41333.5
triploid	42479.5
triploid	40808
triploid	42548.5
triploid	43841.8
triploid	40649.9
triploid	39549.4
triploid	40213.7
triploid	42501.3
triploid	39072.7
triploid	41529.5
triploid	44905.7
triploid	43250.6
triploid	42288.9
triploid	39976.5
triploid	41814.7
triploid	41323.3
triploid	40522.6
triploid	41225.3
triploid	37500
triploid	40371.3
triploid	38536.6
triploid	41439.5
triploid	36168
triploid	40279.1
triploid	40496
triploid	38925.1
triploid	38759.7
triploid	34433.8
triploid	38917.1
triploid	37393.6
triploid	34563.1
triploid	37132.5
triploid	38600.5
triploid	37556.1
triploid	38161.4
triploid	37564.3
triploid	35582.3
triploid	35208.1
triploid	33716.5
triploid	37494.6
triploid	36436.3
triploid	35317.5
triploid	36220.7
triploid	35647.9
triploid	37177.6
triploid	36147
triploid	37705.8
triploid	35606
triploid	39290.5
triploid	34692
triploid	38908.2
triploid	37833.2
triploid	35256.2
triploid	36581.9
triploid	39290.9
triploid	36553.8
triploid	35260.7
triploid	37080.3
triploid	37505.4
triploid	35786.7
triploid	37390.6
triploid	36308.4
triploid	38133.3
triploid	35790.1
triploid	36480.8
triploid	36074.8
triploid	36908.8
triploid	36535
triploid	36004.8
triploid	36240.4
triploid	34892
triploid	34992.6
triploid	36796.3
triploid	36825.7
triploid	38476.6
triploid	34044.1
triploid	34910.4
triploid	34736.2
triploid	35017.6
triploid	36955.3
triploid	33303
triploid	34740.3
triploid	34151.3
triploid	40478.7
triploid	35944.4
triploid	38147.6
triploid	37658.2
triploid	37530.2
triploid	49596.7
triploid	46056.8
triploid	49445.9
triploid	50671.1
triploid	49945.5
triploid	46837.5
triploid	49281.4
triploid	50452.8
triploid	47852.5
triploid	47120.5
triploid	47943.8
triploid	48104.8
triploid	50722.4
triploid	51915.1
triploid	46896.2
triploid	51186
triploid	51080.1
triploid	49656.9
triploid	46401.9
triploid	47968.6
triploid	51271.2
triploid	47573.9
triploid	51297.4
triploid	51975.5
triploid	48415.6
triploid	53388.7
triploid	47294.7
triploid	47524.5
triploid	51035.9
triploid	51987.5
triploid	51142.9
triploid	54324.5
triploid	47975.4
triploid	52147.1
triploid	47989.6
triploid	51205.5
triploid	49341.2
triploid	50927.7
triploid	53316
triploid	45453.2
triploid	50880.6
triploid	49211
triploid	48333.2
triploid	49383.1
triploid	45892.6
triploid	48516.6
triploid	49503.4
triploid	46077.1
triploid	51036.9
triploid	47860
triploid	47716.1
triploid	45814.8
triploid	48617.8
triploid	50033.1
triploid	50497.9
triploid	49628.6
triploid	49578.9
triploid	50149.5
triploid	51597.3
triploid	47254.9
triploid	49242.2
triploid	49725.8
triploid	49450.4
triploid	48796.2
triploid	49796.2
triploid	47969.8
triploid	51102.4
triploid	51979.7
triploid	49142.5
triploid	47917.9
triploid	48649.6
triploid	50007.5
triploid	47129.6
triploid	51182.8
triploid	51065.4
triploid	49801.6
triploid	49059.6
triploid	55476.8
triploid	47304.4
triploid	48716.5
triploid	47121.1
triploid	47542.4
triploid	46660.1
triploid	47839.5
triploid	48382.9
triploid	53858.1
triploid	48294.1
triploid	50317.5
triploid	47309
triploid	45918
triploid	47024.5
triploid	53160.3
triploid	51901.3
triploid	48861
triploid	45011.5
triploid	49436.7
triploid	49097.4
triploid	51921.5
triploid	46237
triploid	49006.5
triploid	46768.5
triploid	44750.4
triploid	47531.7
triploid	48131.1
triploid	51596.6
triploid	52810.4
triploid	47849.6
triploid	37171.8
triploid	38837.1
triploid	38279.3
triploid	39397.2
triploid	38648.6
triploid	37715
triploid	37171.8
triploid	36618.1
triploid	38279.3
triploid	35492.2
triploid	39395.9
triploid	38088.9
triploid	40149.2
triploid	39086.3
triploid	37761.2
triploid	38099.9
triploid	38462.3
triploid	38463.7
triploid	39956
triploid	38275.6
triploid	37924.3
triploid	39022.5
triploid	38462.3
triploid	38837.1
triploid	37716.9
triploid	37342.1
triploid	34545.6
triploid	39397.2
triploid	36431.5
triploid	35848.5
triploid	38463.7
triploid	38088.9
triploid	39603.7
triploid	39210.5
triploid	38090.3
triploid	40889.5
triploid	38466
triploid	38835.7
triploid	37528.8
triploid	39022
triploid	39598
triploid	38837.1
triploid	36980
triploid	39582.6
triploid	37719.2
triploid	39022.5
triploid	39212.7
triploid	40516.1
triploid	40889.5
triploid	39583.9
triploid	40142.3
triploid	40381.7
triploid	38508.6
triploid	37814.9
triploid	36181.5
triploid	38293
triploid	37809.1
triploid	38053.2
triploid	37575.7
triploid	39219.8
triploid	37114.9
triploid	37581.5
triploid	38519.9
triploid	41075.8
triploid	38534
triploid	38880.9
triploid	39448.3
triploid	36975.8
triploid	37155.4
triploid	38275.6
triploid	35476.5
triploid	37715.5
triploid	36970.1
triploid	37909.1
triploid	38835.7
triploid	37345.8
triploid	36980
triploid	36968.7
triploid	37530.2
triploid	38522.7
triploid	37956.5
triploid	38565.8
triploid	37581.5
triploid	39242.7
triploid	37895.5
triploid	38712.4
triploid	36653.4
triploid	37912
triploid	40593.6
triploid	39433.1
triploid	38969
triploid	37181.6
triploid	38689.2
triploid	39059.8
triploid	38181.8
triploid	36881.5
triploid	39308.6
triploid	39618.5
triploid	36411.8
triploid	39513.8
triploid	37213.8
triploid	37167.6
triploid	36468.6
triploid	38162.6
triploid	37895.5
triploid	38579.2
triploid	38543.2
triploid	39075.8
triploid	40148.4
triploid	40722.2
triploid	37211.6
triploid	37574.8
triploid	37817.5
triploid	36580.5
triploid	38469.1
triploid	38019.3
triploid	39867.3
triploid	36838.8
triploid	36174.2
triploid	38703.1
triploid	37528.8
triploid	36781.5
triploid	37715.5
triploid	38670.7
triploid	37918.3
triploid	35849.9
triploid	38019.3
triploid	38019.3
triploid	39097.4
triploid	37398.1
triploid	38281.6
triploid	36648.2
triploid	40853.1
triploid	40375.6
triploid	38514.9
triploid	37109
triploid	38059.7
triploid	37575.7
triploid	38275.2
triploid	39209.4
triploid	37120
triploid	37342.4
triploid	40381.7
triploid	40609.7
triploid	38053.2
triploid	39700.2
triploid	38514.9
triploid	39442.1
triploid	39211.5
triploid	37610.5
triploid	40376.3
triploid	39709.1
triploid	38509.3
triploid	39009.6
triploid	40625.8
triploid	38594
triploid	38553.8
triploid	38281.6
triploid	38053.2
triploid	38741.9
triploid	38748.3
triploid	38976
triploid	39731
triploid	38293
triploid	39686.5
triploid	40148.4
triploid	38981.6
triploid	38041.8
triploid	41545.2
triploid	38041.8
triploid	39226.1
triploid	40378.3
triploid	37134.7
triploid	40392.5
triploid	37341.6
triploid	38748.3
triploid	38048.2
triploid	38042.5
triploid	39681.7
triploid	39453.1
triploid	37111.2
triploid	38992.8
triploid	38278
triploid	38976
triploid	38986.5
triploid	38978.1
triploid	37601.1
triploid	38534
triploid	39676.2
triploid	39226.1
triploid	37826.4
triploid	39686.5
triploid	39909.6
triploid	38067.6
triploid	40853.1
triploid	36414.8
triploid	38759.5
triploid	39211.5
triploid	37575.7
triploid	39911.6
triploid	36893.3
triploid	40376.3
triploid	38975.3
triploid	38753.2
triploid	40376.3
triploid	38759.5
triploid	38759.5
triploid	40148.4
triploid	38981.6
triploid	39453.1
triploid	37809.1
triploid	39226.1
triploid	38278
triploid	38511.4
triploid	37586.6
triploid	39911.6
triploid	40408.7
triploid	38744.8
triploid	41311.8
triploid	40376.3
triploid	41543.2
triploid	40609.7
triploid	37760.1
triploid	37647.4
triploid	41311.8
triploid	40145
triploid	38053.2
triploid	37109
triploid	39911.6
triploid	40153.1
triploid	39459.4
triploid	38310
triploid	40418.8
triploid	37019.3
triploid	39466.9
triploid	38508.6
triploid	39442.8
triploid	38742.6
triploid	38508.6
triploid	38144.7
triploid	38748.3
triploid	37126.6
triploid	40619.8
triploid	40843.1
triploid	39700.2
triploid	35953.4
triploid	37134.7
triploid	37811.3
triploid	37809.1
triploid	38519.9
triploid	38543.2
triploid	38986.5
triploid	37843.7
triploid	37826.4
triploid	37359.9
triploid	38742.6
triploid	34786.9
triploid	36642.2
triploid	37819.9
triploid	36411.1
triploid	35948.1
triploid	35493.7
triploid	36875.6
triploid	34308.4
triploid	37353.3
triploid	38509.3
triploid	34553.6
triploid	36193.5
triploid	37126.6
triploid	35925.6
triploid	36485.1
triploid	38536.2
triploid	38333.6
triploid	36616.7
triploid	34390.9
triploid	37921.7
triploid	37746.3
triploid	35397
triploid	36485.1
triploid	34794.4
triploid	38217.9
triploid	36193.5
triploid	40381.7
triploid	36641.5
triploid	37662.6
triploid	39809.8
triploid	38356.2
triploid	39242.7
triploid	39444.9
triploid	37109
triploid	38048.2
triploid	36411.1
triploid	38044.7
triploid	36875.6
triploid	36181.5
triploid	39915
triploid	35968.6
triploid	35714.8
triploid	35720.1
triploid	40548
triploid	34429.3
triploid	36467.6
triploid	38216.8
triploid	41135.2
triploid	36292.1
triploid	36814.9
triploid	39539
triploid	40326.5
triploid	38226.8
triploid	36787.1
triploid	37370.1
triploid	38513
triploid	38244.7
triploid	38804.7
triploid	37123.3
triploid	39176.7
triploid	39059.8
triploid	42451.1
triploid	39850.8
triploid	36808.3
triploid	39325.9
triploid	37319.7
triploid	36417.8
triploid	38594
triploid	38044.7
triploid	38059.7
triploid	35045.9
triploid	37659.3
triploid	37645.1
triploid	35401.1
triploid	35251.8
triploid	35116.7
triploid	35713.9
triploid	38095.8
triploid	36605.8
triploid	34370.2
triploid	38388.4
triploid	34701
triploid	36877.8
triploid	38742.6
triploid	38042.5
triploid	39453.1
triploid	36174.7
triploid	38519.9
triploid	36408.8
triploid	38741.9
triploid	38281.6
triploid	36408.1
triploid	38508.6
triploid	35708.7
triploid	37344.6
triploid	34775.2
triploid	40378.3
triploid	40842.4
triploid	39448.3
triploid	39219.8
triploid	39909.6
triploid	38113.3
triploid	38514.9
triploid	38509.3
triploid	37109
triploid	38466
triploid	38090.3
triploid	37606.8
triploid	36344.4
triploid	39645.5
triploid	37162.4
triploid	36129.4
triploid	33812.7
triploid	40157.9
triploid	39586.1
triploid	36594.8
triploid	39219.8
triploid	37162.4
triploid	39686.5
triploid	38543.2
triploid	37811.3
triploid	37814.9
triploid	41778.6
triploid	38044.7
triploid	37342.4
triploid	38293
triploid	38281.6
triploid	38509.3
triploid	37109
triploid	39442.8
triploid	37783.9
triploid	38088.5
triploid	40330.7
triploid	38396.6
triploid	35600.1
triploid	38527.1
triploid	36221.9
triploid	39026
triploid	39182.9
triploid	39050.6
triploid	38744.1
triploid	41543.7
triploid	39253.1
triploid	38511.4
triploid	38293
triploid	37610.5
triploid	39020
triploid	39242.7
triploid	37819.9
triploid	38981.6
triploid	40378.3
triploid	39977.1
triploid	41086.4
triploid	40611.7
triploid	37575
triploid	36134.8
triploid	37610.5
triploid	38587.7
triploid	36411.8
triploid	38742.6
triploid	37388.3
triploid	39292.7
triploid	37621.4
triploid	36411.1
triploid	36911
triploid	41574.7
triploid	39915
triploid	37632.2
triploid	37662.6
triploid	39977.1
triploid	37854.5
triploid	38508.6
triploid	38776.4
triploid	40978.2
triploid	40672
triploid	39485.6
triploid	38414.4
triploid	35186.3
triploid	36420.1
triploid	37433
triploid	37177.9
triploid	39770.6
triploid	36701.8
triploid	38469.1
triploid	39402.5
triploid	39411.3
triploid	38469.1
triploid	40329.4
triploid	41136.9
triploid	37349.1
triploid	35602.2
triploid	37392.1
triploid	35706.4
triploid	37349.1
triploid	39582.4
triploid	37949.7
triploid	34511.8
triploid	37819.2
triploid	39025.8
triploid	38687.1
triploid	39290.5
triploid	37800.4
triploid	38534
triploid	35536.7
triploid	37344.6
triploid	40381.7
triploid	37679.2
triploid	40909
triploid	37213.8
triploid	38526.2
triploid	37581.5
triploid	38992.8
triploid	37809.1
triploid	38275.9
triploid	36411.1
triploid	36414.8
triploid	38087.6
triploid	36701.6
triploid	36408.8
triploid	39459.4
triploid	38044.7
triploid	37377.4
triploid	34094.2
triploid	41542.6
triploid	38986.5
triploid	36653.4
triploid	35953.4
triploid	38293
triploid	38042.5
triploid	37348.2
triploid	36881.5
triploid	36602.4
triploid	36221.4
triploid	35665.7
triploid	38851.5
triploid	37162.4
triploid	38650.4
triploid	36975.8
triploid	38835.7
triploid	39399.4
triploid	36968.2
triploid	34543
triploid	41635.9
triploid	37251.8
triploid	40399.9
triploid	33170.3
triploid	38511.4
triploid	36414.8
triploid	39444.9
triploid	37811.3
triploid	40148.4
triploid	35253.5
triploid	35477.6
triploid	37134.7
triploid	36877.8
triploid	37323.9
triploid	37342.1
triploid	36023.1
triploid	36633.4
triploid	33236.2
triploid	33238.8
triploid	34415.6
triploid	36225.7
triploid	37171.8
triploid	34032.1
triploid	36252.2
triploid	32865.4
triploid	35673.5
triploid	33620.4
triploid	37359.9
triploid	36211.6
triploid	35269
triploid	35714.8
triploid	35481.5
triploid	36881.5
triploid	34777.5
triploid	35493.7
triploid	35007.8
triploid	37575.7
triploid	38048.2
triploid	35481.5
triploid	37341.6
triploid	35477.6
triploid	34775.2
triploid	35714.8
triploid	37019.3
triploid	37895.5
triploid	37126.6
triploid	33998.2
triploid	35784.1
triploid	35948.1
triploid	34887
triploid	37359.9
triploid	34794
triploid	36623.6
triploid	37032.6
triploid	36644.5
triploid	36482.8
triploid	36175.5
triploid	34786.9
triploid	34781.4
triploid	35953.4
triploid	37400.7
triploid	39226.1
triploid	36235.6
triploid	37342.4
triploid	36186.8
triploid	36911
triploid	35720.1
triploid	35960.3
triploid	36911
triploid	36468.6
triploid	36642.2
triploid	37377.4
triploid	36748.4
triploid	37783.9
triploid	34887
triploid	35750.6
triploid	37196.9
triploid	37232.1
triploid	36495.6
triploid	36873.8
triploid	37688.7
triploid	36185.3
triploid	38288
triploid	39119.2
triploid	39968.3
triploid	37370.1
triploid	37068.3
triploid	35012.6
triploid	36179.4
triploid	36485.1
triploid	40378.3
triploid	39009.6
triploid	37108.2
triploid	36875.6
triploid	36642.2
triploid	37353.3
triploid	40399.9
triploid	38048.2
triploid	37575.7
triploid	37586.6
triploid	37575
triploid	37581.5
triploid	39397.2
triploid	39582.6
triploid	39586.1
triploid	40895.9
triploid	36828.9
triploid	38291.6
triploid	38652.6
triploid	41262.5
triploid	38478.2
triploid	36968.2
triploid	37162.4
triploid	39208.7
triploid	38835.7
triploid	40516.1
triploid	38297.5
triploid	37261.7
triploid	37342.4
triploid	41545.2
triploid	38113.3
triploid	37429.8
triploid	38059.7
triploid	42478.7
triploid	37679.2
triploid	36877.8
triploid	36934.6
triploid	39676.2
triploid	38742.6
triploid	36174.7
triploid	37464.7
triploid	36999.5
triploid	38144.7
triploid	38649.7
triploid	37697.3
triploid	39292.7
triploid	37353.3
triploid	39486.3
triploid	37949.3
triploid	38346.3
triploid	40006.3
triploid	37484.3
triploid	35756.7
triploid	35502.2
triploid	38748.3
triploid	39000.5
triploid	37353.3
triploid	37144.2
triploid	40885.1
triploid	39325.9
triploid	35960.3
triploid	39444.9
triploid	37854.5
triploid	39453.1
triploid	38975.3
[truncated: 4,263 more rows]
